# Supplementary material for: Investigation gene and microRNA expression in glioblastoma
Source: BMC Genomics. 2010 Dec 1;11(Suppl 3):S16. doi: 10.1186/1471-2164-11-S3-S16 (PMC2999346; doi:10.1186/1471-2164-11-S3-S16)
Supplement: Additional file 1 — A total of 1236 genes were significantly differentially expressed by both T-test and Mann-Whitney Test after Bonferroni correction for multiple tests. The top 10 enriched GO terms and the first 2 significant GO terms clusters were given in sheet 2 and sheet 3, respectively. [file 1471-2164-11-S3-S16-S1.xls]

## Sheet: significant genes
The list of 1236 significantly differentially expressed genes.
gene	ttest	ranksum	Avg(Tumor)	Avg(Normal)	Up-down-regulated
ZNF3	7.00831e-08	2.17743e-08	144.551	45.5165	Up
KCNAB2	1.83248e-77	2.23066e-08	22.0274	52.9449	Down
ENO2	2.5814e-47	2.23074e-08	697.365	2679.33	Down
GOT1	2.66675e-78	2.2853e-08	257.634	1957.16	Down
GPX7	5.4655e-07	2.34117e-08	248.572	39.8335	Up
STX1A	6.50584e-86	2.39836e-08	62.2878	823.597	Down
EFCBP2	3.72309e-81	2.39836e-08	52.7033	637.698	Down
HK1	2.64038e-38	2.39836e-08	638.974	1834.58	Down
LHX6	1.80109e-85	2.4569e-08	45.2751	350.518	Down
CNN3	6.81414e-10	2.4569e-08	1633.13	302.994	Up
ICAM5	2.8078e-74	2.51678e-08	27.2155	110.001	Down
LL22NC03-75B3.6	1.81895e-73	2.51681e-08	37.4325	428.874	Down
NDEL1	1.0231e-47	2.51683e-08	248.809	695.358	Down
NPTXR	2.99568e-43	2.51683e-08	55.0476	134.617	Down
CSRP2	1.90099e-06	2.51683e-08	2553.07	210.227	Up
OCA2	1.12631e-65	2.57811e-08	31.859	85.5553	Down
GREM2	3.4026e-69	2.57816e-08	25.2816	132.889	Down
CAMK4	8.44941e-55	2.57816e-08	29.3358	76.5861	Down
CCDC85B	8.09715e-29	2.57816e-08	51.6931	79.3035	Down
SEMA4F	1.07444e-36	2.64094e-08	39.3531	66.3523	Down
LARGE	5.91592e-42	2.64095e-08	51.5623	110.772	Down
NRIP3	1.18322e-75	2.70525e-08	110.706	1288.78	Down
ATP6V1E1	8.75236e-44	2.70525e-08	1373.29	3700.42	Down
TROVE2	7.13728e-15	2.70525e-08	496.857	215.603	Up
AGPAT7	6.10856e-62	2.77104e-08	42.0337	169.777	Down
PTPRN	9.38897e-61	2.77104e-08	39.5197	220.187	Down
MICAL2	1.85672e-59	2.77104e-08	86.7764	473.11	Down
BSCL2	9.00353e-53	2.77104e-08	294.223	1497.5	Down
LENG4	2.05808e-43	2.77104e-08	120.082	270.977	Down
FIG4	1.7382e-28	2.83839e-08	357.383	804.722	Down
TCF12	1.14758e-08	2.83839e-08	1774.99	288.585	Up
ATP6V1A	4.82208e-39	2.90733e-08	422.294	1346.9	Down
SERINC3	3.30269e-24	2.90733e-08	702.244	1413.87	Down
QKI	2.18445e-10	2.90733e-08	783.793	264.5	Up
KIAA1622	1.8929e-38	2.97778e-08	22.7002	36.9204	Down
GUCY1B3	4.36949e-57	2.97789e-08	209.07	1500.12	Down
SLIT3	1.05454e-52	2.97789e-08	30.8474	97.2758	Down
BASP1	8.34138e-42	2.97789e-08	1349.99	7287.07	Down
JAG1	3.08602e-07	2.97789e-08	237.69	53.6759	Up
PCLO	2.90589e-61	3.05009e-08	38.2633	502.509	Down
GNB5	6.23737e-42	3.05009e-08	101.279	300.415	Down
DNAL4	1.53866e-39	3.05009e-08	92.0828	237.281	Down
KIAA1324	2.6205e-51	3.05011e-08	24.469	62.6508	Down
CCDC92	3.24274e-59	3.12402e-08	513.67	2017.44	Down
FCGRT	3.09931e-07	3.12402e-08	379.67	83.4533	Up
THRB	3.94654e-39	3.1996e-08	35.4165	59.1752	Down
CYP26B1	1.63795e-46	3.19966e-08	43.4424	212.762	Down
ABR	1.59018e-47	3.19967e-08	123.586	375.246	Down
ACOT7	1.9429e-44	3.19967e-08	104.36	448.734	Down
UCHL1	3.06393e-29	3.19967e-08	2389.99	8067.11	Down
CAMTA2	1.22577e-46	3.2771e-08	108.239	395.877	Down
BTG1	4.40157e-16	3.2771e-08	1735.97	430.253	Up
SLC25A22	8.71237e-57	3.35635e-08	69.6292	269	Down
CPNE7	5.24483e-33	3.35635e-08	52.0719	79.1201	Down
RAB3B	4.94452e-22	3.43743e-08	24.9695	98.0965	Down
TNNT1	6.49436e-17	3.43743e-08	36.8896	265.58	Down
ABHD4	7.09215e-09	3.43743e-08	219.137	75.4535	Up
ATP6V1H	3.40165e-56	3.43745e-08	548.138	2119.28	Down
ZNF140	3.15251e-09	3.43745e-08	176.695	46.5071	Up
KLC2	1.2849e-50	3.52043e-08	56.9684	186.592	Down
PPP3R1	5.60062e-49	3.52045e-08	87.9445	403.755	Down
SSFA2	1.61674e-07	3.52045e-08	591.272	139.499	Up
NMNAT2	3.70264e-66	3.6054e-08	88.2592	1104.66	Down
TOLLIP	9.45602e-42	3.6054e-08	87.0712	248.833	Down
AACS	3.85942e-42	3.69233e-08	147.898	486.641	Down
CAMKK2	1.78401e-57	3.78127e-08	56.1682	163.904	Down
ITPKA	2.55233e-51	3.78127e-08	40.4391	239.379	Down
ITPR1	5.2673e-44	3.78129e-08	79.7458	366.217	Down
MAP2K1	2.86392e-38	3.78129e-08	400.665	1124.99	Down
HISPPD2A	2.57445e-34	3.87229e-08	49.0315	108.354	Down
CRHBP	1.30824e-47	3.87231e-08	25.3154	100.079	Down
YWHAZ	1.94747e-25	3.87233e-08	1480.73	3123.78	Down
NES	1.89702e-06	3.87233e-08	2350.62	120.208	Up
KIAA0774	1.91983e-40	3.96538e-08	18.7436	72.4354	Down
FREQ	1.31018e-46	3.96549e-08	96.9389	418.939	Down
NDRG3	1.96187e-32	3.96549e-08	204.68	552.708	Down
TMEM123	5.77911e-12	3.96549e-08	755.69	180.893	Up
STYK1	7.83507e-34	4.06076e-08	24.3673	59.5984	Down
WNT10B	3.50132e-73	4.06081e-08	33.6424	152.576	Down
PRSS3	4.55931e-45	4.06081e-08	53.2715	385.147	Down
AMPH	3.22754e-80	4.06083e-08	209.152	2789.29	Down
RHOF	6.94999e-34	4.06083e-08	38.7744	73.3975	Down
DNM1	4.63256e-66	4.15839e-08	109.152	679.969	Down
STXBP1	6.67593e-62	4.15839e-08	716.069	6807.46	Down
LCMT1	3.32648e-26	4.15839e-08	492.342	970.061	Down
PTTG1IP	1.60071e-11	4.15839e-08	4892.34	1957.06	Up
C11orf57	1.30978e-09	4.15839e-08	155.652	65.1923	Up
KCNS1	1.52118e-34	4.25821e-08	59.2044	195.225	Down
ATP6V1D	5.11844e-24	4.25821e-08	1021.89	2198.98	Down
OAT	2.2319e-22	4.25821e-08	1007.62	2389.28	Down
PPP1R7	2.70404e-24	4.36034e-08	416.805	911.934	Down
BEGAIN	1.27714e-50	4.36036e-08	46.8696	232.181	Down
ITPA	3.89485e-09	4.36036e-08	459.915	207.497	Up
DPYSL3	5.14713e-08	4.36036e-08	634.633	117.177	Up
ARHGDIB	8.26971e-07	4.36036e-08	1155	280.93	Up
TRIM3	1.8105e-34	4.46476e-08	30.2985	42.379	Down
STXBP6	3.52906e-40	4.46486e-08	37.9587	177.655	Down
FLRT2	6.38123e-32	4.46486e-08	87.3325	332.815	Down
CRYM	1.52979e-58	4.46489e-08	169.179	2949.87	Down
RDX	6.06456e-08	4.46489e-08	472.81	142.033	Up
CABP1	1.11486e-41	4.57176e-08	35.0078	222.481	Down
KIF3C	5.47124e-54	4.57184e-08	170.958	817.129	Down
TUBA4A	1.29583e-34	4.57184e-08	266.306	1429.72	Down
IGFBP7	1.69452e-10	4.57184e-08	7051.26	2173.53	Up
VPS53	6.08164e-26	4.68119e-08	26.4286	40.486	Down
MAP2K4	7.09957e-38	4.68124e-08	133.511	424.322	Down
LBR	1.81661e-07	4.68124e-08	284.093	75.8773	Up
ELK1	8.33005e-28	4.68127e-08	52.7985	80.8362	Down
MAPK3	7.33451e-32	4.79324e-08	113.574	222.354	Down
PCMT1	1.44581e-19	4.79324e-08	664.077	1402.52	Down
COL4A1	3.58124e-06	4.9078e-08	1148.3	46.7241	Up
SH3GLB2	6.04944e-49	5.02493e-08	42.3996	168.66	Down
ERBB2IP	4.76459e-09	5.02499e-08	1311.44	427.203	Up
GAL3ST4	6.60267e-08	5.02502e-08	208.886	70.7695	Up
CDKN2D	6.22563e-23	5.14483e-08	28.0061	39.4106	Down
MDH1	3.47796e-38	5.14494e-08	2839.19	8272.47	Down
CMAS	2.45264e-32	5.14494e-08	97.1508	281.003	Down
PFKP	2.11674e-25	5.14494e-08	563.464	1712.66	Down
CACNA2D3	1.42312e-43	5.26758e-08	50.7425	483.543	Down
SLITRK5	1.51492e-36	5.26764e-08	87.8509	551.94	Down
SORBS2	3.00252e-29	5.26764e-08	45.5209	118.219	Down
CDKL2	1.78915e-31	5.39309e-08	21.131	31.0054	Down
PTPRR	1.57823e-33	5.39315e-08	34.9769	191.528	Down
IDS	4.40705e-28	5.39318e-08	115.805	264.869	Down
TCTN1	1.62713e-09	5.39318e-08	298.793	94.3885	Up
PALLD	1.10017e-08	5.39318e-08	1268.05	349.756	Up
F2R	2.21009e-06	5.39318e-08	192.015	21.4086	Up
SLC7A4	3.33108e-28	5.45687e-08	19.8505	26.4267	Down
NDUFB8	5.39878e-25	5.52161e-08	954.26	2238.95	Down
PAK1	4.31645e-57	5.653e-08	35.3543	118.31	Down
RAB11FIP5	3.41786e-30	5.653e-08	99.4484	245.979	Down
NPTN	8.36278e-19	5.653e-08	1359.82	3103.43	Down
CROT	1.58218e-06	5.653e-08	252.813	84.333	Up
ZNF193	1.67579e-06	5.653e-08	113.743	48.8868	Up
SH3BP2	5.49711e-08	5.78742e-08	63.567	37.671	Up
FGF13	8.21946e-44	5.9249e-08	158.961	1679.06	Down
RASAL1	7.68417e-66	5.92493e-08	29.3094	179.845	Down
MAP1A	3.21576e-46	5.92493e-08	77.1742	206.623	Down
ADRBK1	8.09125e-36	5.92493e-08	64.755	119.488	Down
HPRT1	8.41172e-30	5.92493e-08	624.954	2497.29	Down
CHP	2.05893e-20	5.92493e-08	207.361	414.157	Down
2009-09-02	1.04716e-11	5.92493e-08	2501.53	923.651	Up
PKN2	1.12181e-10	5.92493e-08	355.16	123.455	Up
SLC6A15	1.80058e-38	6.06555e-08	30.5	203.239	Down
CPEB1	1.91276e-28	6.06561e-08	127.541	458.724	Down
ADRBK2	1.43215e-25	6.20949e-08	50.6365	93.3266	Down
ZNF365	1.41386e-44	6.20953e-08	182.665	1427.48	Down
TBC1D9	6.98517e-25	6.20953e-08	105.24	257.232	Down
CDK2AP1	1.44391e-11	6.20953e-08	5785.96	3256.22	Up
ZER1	3.09147e-36	6.35671e-08	47.6062	81.1405	Down
MAPK9	4.65976e-24	6.35671e-08	156.9	352.402	Down
APBA2BP	7.9215e-24	6.35671e-08	84.4648	185.896	Down
ARPC5L	2.77371e-23	6.35674e-08	520.867	1064.1	Down
SBF1	7.84174e-33	6.50727e-08	38.0893	67.041	Down
LARP6	1.47471e-23	6.50734e-08	308.098	916.047	Down
GRM5	4.31214e-43	6.66136e-08	20.7557	39.777	Down
CDS1	1.99061e-26	6.66136e-08	26.7476	46.5695	Down
RANGAP1	1.18917e-25	6.66139e-08	64.2708	120.496	Down
PLEKHA1	3.31954e-23	6.66139e-08	125.51	406.406	Down
APH1A	2.6769e-13	6.66139e-08	483.613	170.44	Up
ID3	1.53332e-07	6.66139e-08	1678.03	156.131	Up
AFF3	3.12809e-22	6.81882e-08	23.7121	31.091	Down
FBXO34	3.09011e-39	6.81894e-08	223.359	646.19	Down
DRD5	5.08834e-34	6.81894e-08	21.6935	34.7487	Down
BAZ1A	2.29677e-07	6.81894e-08	153.82	42.9438	Up
SCG5	3.16739e-33	6.81897e-08	1989.67	7122.68	Down
NDUFV1	4.12296e-20	6.81897e-08	667.792	1216.37	Down
METAP2	4.59557e-09	6.81897e-08	304.674	138.805	Up
CACNB1	1.06066e-58	6.98009e-08	38.3406	82.0114	Down
ASPHD1	5.59464e-26	6.98013e-08	58.1909	153.054	Down
AP2M1	1.06135e-11	6.98016e-08	1015.26	1854.01	Down
MAPRE3	3.11752e-70	7.14504e-08	33.7684	114.2	Down
BAIAP2	1.26134e-46	7.14504e-08	52.9452	148.647	Down
PINK1	4.49406e-38	7.14504e-08	298.499	897.468	Down
CALB2	1.43893e-33	7.14504e-08	58.2602	392.715	Down
SLC25A14	4.37999e-25	7.14504e-08	143.061	325.796	Down
OPTN	1.08417e-24	7.14504e-08	243.934	752.468	Down
VTI1B	5.72414e-20	7.14504e-08	589.138	1200.5	Down
TMCO1	4.35354e-13	7.14504e-08	551.853	207.941	Up
H3F3A	7.16702e-10	7.14504e-08	2758.24	1568.17	Up
PPP2R5B	2.62065e-24	7.31365e-08	87.6328	158.501	Down
CBX7	6.56546e-45	7.31369e-08	122.636	712.349	Down
RUSC1	1.04589e-27	7.31369e-08	282.453	723.495	Down
KIAA1467	8.44628e-26	7.31369e-08	61.3403	116.749	Down
FAM131A	9.12968e-15	7.31369e-08	293.728	789.025	Down
C11orf41	7.20148e-22	7.48615e-08	46.8665	118.779	Down
ANXA11	1.31067e-28	7.48619e-08	146.178	387.41	Down
ITGAV	1.13934e-08	7.48619e-08	1764.91	619.523	Up
ZBTB20	9.36344e-07	7.48619e-08	1260.63	258.522	Up
ZNF136	2.25828e-06	7.48619e-08	125.012	51.735	Up
STAR	1.85743e-34	7.66233e-08	24.1609	46.682	Down
KLHL3	1.05037e-34	7.66259e-08	73.5803	328.279	Down
GHITM	5.2638e-21	7.66259e-08	924.372	2045.64	Down
DDHD2	4.19352e-38	7.66263e-08	294.447	923.819	Down
ELF2	2.30838e-08	7.66263e-08	95.3752	48.7218	Up
GRIN2A	2.87196e-64	7.84305e-08	30.484	178.501	Down
CDH18	3.79208e-39	7.84305e-08	60.7639	525.843	Down
TRIM14	5.08635e-09	8.02766e-08	91.3413	47.7977	Up
HPCAL1	6.43553e-27	8.2164e-08	183.59	650.335	Down
EHD3	2.20028e-39	8.21644e-08	155.473	1013.25	Down
C14orf132	8.46261e-20	8.21644e-08	748.544	2303.37	Down
WSB2	5.758e-16	8.21644e-08	705.711	1342.13	Down
GUSB	2.37142e-08	8.21644e-08	1098.01	271.847	Up
RUSC2	8.92928e-31	8.40947e-08	85.7638	234.144	Down
ATP2B1	7.71394e-21	8.40952e-08	239.483	665.501	Down
ENTPD4	9.50953e-20	8.40952e-08	94.4533	181.535	Down
MMD	5.05962e-36	8.60698e-08	725.954	2412.75	Down
SEZ6L2	3.95756e-20	8.60698e-08	167.063	611.068	Down
SOX2	7.96454e-11	8.60698e-08	318.259	91.2103	Up
CLNS1A	3.73564e-09	8.60698e-08	1184.06	577.283	Up
AGPAT5	8.75851e-09	8.60698e-08	1313.13	514.396	Up
NKIRAS2	6.61522e-07	8.60698e-08	120.776	52.2998	Up
MED17	2.03781e-06	8.60698e-08	270.137	98.332	Up
EDIL3	1.9464e-19	8.80874e-08	35.4859	54.9184	Down
MAP4K2	2.74101e-26	8.80893e-08	28.9748	45.7508	Down
NDUFA8	1.07112e-15	8.80893e-08	1131.62	2090.08	Down
TMEM87A	5.6256e-11	8.80893e-08	710.838	246.421	Up
ZNF20	1.54142e-08	8.80893e-08	121.301	48.4655	Up
SMAD1	7.3046e-07	8.80893e-08	751.704	188.24	Up
RAB27B	2.00003e-15	9.01537e-08	22.7775	65.1664	Down
RAPGEFL1	3.39218e-44	9.01546e-08	55.6207	179.958	Down
MGST3	5.49284e-22	9.01546e-08	2447.97	5405.92	Down
RBM9	1.46543e-20	9.01546e-08	149.946	328.349	Down
MPP2	1.12483e-22	9.22658e-08	73.1546	150.374	Down
AVPI1	3.62998e-25	9.22663e-08	80.0479	256.836	Down
CHAC1	9.24948e-21	9.22663e-08	49.6151	97.9393	Down
USP25	1.04671e-18	9.22663e-08	197.937	439.498	Down
TRAFD1	2.30152e-10	9.22663e-08	89.3241	50.2815	Up
FBXL15	1.69285e-21	9.44259e-08	67.2477	154.122	Down
RTN4	8.62934e-15	9.44264e-08	4898.52	7605.99	Down
GOT2	9.31201e-29	9.44269e-08	607.31	1269.65	Down
REEP5	5.53935e-16	9.44269e-08	1327.33	2323.21	Down
CACNG2	7.91383e-21	9.66343e-08	22.0327	53.1501	Down
TNPO1	1.62249e-11	9.66359e-08	1127.97	398.15	Up
CPSF4	1.42513e-08	9.66359e-08	356.214	172.412	Up
RRAGA	1.81389e-10	9.88938e-08	1461.24	2342.44	Down
EPB41L1	1.43293e-42	9.88948e-08	96.9833	438.933	Down
LASS6	7.92906e-21	9.88948e-08	480.124	1131.56	Down
STAT4	2.27701e-17	9.88948e-08	36.9659	153.998	Down
VGLL4	4.85689e-08	9.88948e-08	751.266	309.158	Up
KIAA1279	4.67112e-18	1.01205e-07	439.862	978.31	Down
VEZF1	2.37239e-10	1.01205e-07	466.74	137.427	Up
DDX5	6.31474e-10	1.01205e-07	2692.58	1419.99	Up
ARMCX6	5.44393e-09	1.01205e-07	1654.33	787.207	Up
CHCHD8	1.14862e-08	1.01205e-07	444.913	206.882	Up
SLC1A6	2.92882e-34	1.03565e-07	32.6477	79.0192	Down
KRT81	1.72254e-27	1.03567e-07	46.5072	83.0692	Down
HSPA12A	4.48113e-63	1.03567e-07	118.972	1466.07	Down
KATNB1	7.38846e-21	1.03567e-07	94.7145	191.167	Down
CISD1	1.85034e-19	1.03567e-07	1009.49	2336.16	Down
DDR1	5.25347e-10	1.03567e-07	1997.07	494.906	Up
KCTD3	1.38328e-06	1.03567e-07	222.486	77.775	Up
CCKBR	1.74636e-80	1.05982e-07	30.9935	328.561	Down
CACNB3	4.51998e-47	1.05983e-07	71.9786	322.109	Down
FSTL4	6.0757e-31	1.05983e-07	30.1971	45.3135	Down
YWHAB	1.70105e-16	1.05983e-07	2375.53	3984.81	Down
SEPX1	6.30307e-08	1.05983e-07	449.803	176.949	Up
AKAP5	1.7042e-49	1.08452e-07	19.8384	43.4925	Down
ABCD3	1.26086e-08	1.08452e-07	948.413	406.479	Up
WNT7B	4.38073e-19	1.10977e-07	26.4734	56.4518	Down
PITPNB	2.36118e-22	1.10978e-07	1145.36	2184.22	Down
MAPK6	8.80773e-18	1.10978e-07	1115.65	2194.64	Down
HEATR2	9.25394e-10	1.10978e-07	618.693	167.355	Up
HAS1	5.67397e-08	1.13559e-07	28.8448	103.377	Down
FAIM2	1.53188e-50	1.13561e-07	119.538	678.435	Down
YPEL5	2.2206e-23	1.13561e-07	1534.7	3540.97	Down
MARK4	1.26459e-22	1.13561e-07	200.4	384.016	Down
C16orf45	6.65167e-21	1.13561e-07	489.134	1238.79	Down
RP2	2.51052e-08	1.13561e-07	143.135	37.1321	Up
GABRD	1.98891e-56	1.162e-07	25.9119	69.7645	Down
PRKCE	4.80882e-35	1.162e-07	35.9715	64.9637	Down
TMEM16C	1.26682e-44	1.16201e-07	34.5335	495.641	Down
NAV3	9.69304e-59	1.16202e-07	196.194	1456.26	Down
PIB5PA	8.24916e-27	1.16202e-07	33.8684	54.9414	Down
NHP2L1	1.10743e-12	1.16202e-07	793.461	1263.17	Down
C6orf145	2.0418e-07	1.16202e-07	273.193	105.886	Up
MGC5566	1.45107e-39	1.18901e-07	29.8485	64.0915	Down
FAM65A	7.81926e-16	1.21662e-07	262.68	431.937	Down
PPM2C	8.06066e-36	1.21663e-07	142.372	746.347	Down
PPP3CB	8.26951e-18	1.21663e-07	247.219	597.62	Down
PCBP3	8.86433e-15	1.24485e-07	30.5663	51.2416	Down
GLS	3.20865e-70	1.24485e-07	70.7007	318.741	Down
RB1	5.8791e-09	1.24485e-07	115.042	62.9282	Up
KCNMA1	1.38115e-21	1.27371e-07	111.42	297.643	Down
STAT3	2.41095e-09	1.27371e-07	1010.7	335.324	Up
WEE1	6.12102e-07	1.27371e-07	207.893	48.4787	Up
C17orf70	8.00215e-07	1.27371e-07	61.9494	34.4723	Up
TPST1	1.14244e-06	1.27371e-07	829.5	208.386	Up
NRG1	1.94964e-12	1.3032e-07	25.4572	35.4513	Down
LOC728215	3.37184e-10	1.30322e-07	82.4338	267.66	Down
GRM1	1.31016e-30	1.33336e-07	26.4313	39.3127	Down
ABCG4	4.19522e-43	1.33337e-07	34.0935	64.3885	Down
SLC25A12	2.75229e-22	1.33339e-07	207.374	498.578	Down
NFE2L2	9.39481e-10	1.33339e-07	1525.44	621.523	Up
TSPAN6	6.31641e-09	1.33339e-07	788.253	146.867	Up
ARHGEF6	2.40987e-08	1.33339e-07	1381.89	504.147	Up
RTN2	3.11092e-37	1.36423e-07	61.3365	186.796	Down
ATP6V1C1	7.54557e-17	1.36423e-07	97.3621	190.177	Down
SP3	2.10483e-13	1.36423e-07	720.167	240.273	Up
C1orf9	4.29089e-09	1.36423e-07	349.338	116.391	Up
SERPINA3	8.54265e-08	1.36423e-07	7200.92	581.292	Up
MAP3K10	1.00064e-23	1.39576e-07	46.5735	74.6837	Down
RAB11FIP2	1.64737e-22	1.39576e-07	159.325	373.281	Down
TP53	1.41994e-06	1.39576e-07	90.0115	30.9765	Up
PRAMEF9	1.53827e-21	1.42799e-07	26.7595	46.8805	Down
IQSEC2	1.86685e-38	1.428e-07	49.5835	135.834	Down
KIAA0284	1.14062e-10	1.428e-07	91.9618	343.095	Down
NOL8	9.22787e-09	1.428e-07	220.01	105.661	Up
ABCD4	6.84337e-08	1.428e-07	65.7657	44.9616	Up
PTPRN2	5.70478e-11	1.46096e-07	149.969	332.407	Down
SSBP3	3.2912e-29	1.49464e-07	60.2457	180.89	Down
SETD3	1.61911e-13	1.49465e-07	291.009	454.445	Down
CDKN2C	7.21598e-07	1.49465e-07	412.059	58.6515	Up
SPTBN4	5.26765e-22	1.52908e-07	49.0488	86.1742	Down
ZC3HAV1	4.75547e-11	1.52908e-07	189.294	82.4803	Up
C1orf216	2.30877e-38	1.52908e-07	233.91	778.398	Down
SNAP25	9.9967e-58	1.52909e-07	592.518	7628.36	Down
RNF138	3.27767e-10	1.52909e-07	669.694	205.071	Up
RGL2	8.0016e-10	1.52909e-07	233.227	104.338	Up
PRPH2	7.18418e-36	1.56428e-07	28.4942	76.1571	Down
IFRD1	9.52463e-08	1.56429e-07	532.462	134.718	Up
PTPRZ1	6.47066e-13	1.5643e-07	6434.51	1668.5	Up
DDAH2	2.8058e-06	1.5643e-07	224.641	94.752	Up
PIM2	9.26534e-17	1.60027e-07	57.1616	89.6178	Down
ABHD8	6.20154e-29	1.60029e-07	40.9192	80.6169	Down
RNF123	6.05713e-15	1.60029e-07	75.6204	118.521	Down
MAT2A	1.3428e-06	1.60029e-07	236.681	124.937	Up
SCN2B	5.0879e-45	1.63708e-07	22.6222	40.4993	Down
KLHL20	5.70772e-09	1.63708e-07	68.1631	41.6644	Up
HTR2A	6.43764e-63	1.63709e-07	41.5877	708.729	Down
ALDOA	1.66161e-10	1.63709e-07	5412.09	8737.95	Down
SNX6	5.85874e-08	1.63709e-07	451.221	192.018	Up
DCHS1	3.19772e-06	1.63709e-07	140.858	47.6489	Up
CDH8	9.12311e-28	1.67466e-07	26.4463	72.721	Down
CDH7	2.21327e-06	1.67468e-07	24.1466	51.5965	Down
LDOC1	1.08519e-31	1.6747e-07	431.944	1476.72	Down
PLD3	2.22181e-30	1.6747e-07	189.924	476.247	Down
LANCL1	1.68065e-17	1.6747e-07	313.028	729.021	Down
ELOVL4	9.42396e-36	1.71313e-07	73.0692	299.437	Down
PTPN3	1.2449e-16	1.71313e-07	30.1275	89.1661	Down
CDK5	4.18603e-21	1.71314e-07	244.059	604.422	Down
BDNF	8.13255e-20	1.71314e-07	60.7875	364.865	Down
ITFG1	7.67697e-19	1.71314e-07	740.361	1716.12	Down
FKBP1B	1.72407e-17	1.71314e-07	92.705	251.202	Down
SCP2	3.72749e-15	1.71314e-07	798.066	335.642	Up
PLEKHB2	9.05794e-13	1.71314e-07	579.058	967.61	Down
ENTPD3	3.53581e-35	1.75242e-07	47.9593	275.475	Down
BCL11B	2.69915e-15	1.75243e-07	26.4111	66.2333	Down
STAG2	1.97332e-11	1.75244e-07	610.138	216.521	Up
SPARC	2.45427e-10	1.75244e-07	3840.16	1000.23	Up
MAN2B1	9.31544e-07	1.75244e-07	236.178	65.997	Up
FABP3	1.19773e-20	1.77241e-07	55.3602	162.567	Down
AP1M2	3.71656e-20	1.7926e-07	32.241	42.3672	Down
NSF	7.20547e-69	1.79261e-07	608.408	3909.84	Down
RHBDL1	1.37312e-19	1.79261e-07	26.3887	38.1603	Down
ZFYVE9	3.21778e-19	1.79261e-07	43.4511	62.8654	Down
NXT1	1.45811e-06	1.79261e-07	505.653	145.97	Up
P2RY5	4.12827e-06	1.79261e-07	257.169	68.522	Up
PORCN	3.11199e-20	1.83367e-07	62.5043	115.66	Down
R3HDM2	5.17407e-19	1.83367e-07	344.167	740.726	Down
HSPB3	2.56491e-14	1.83367e-07	36.9293	101.773	Down
MFSD1	5.82236e-08	1.83367e-07	1349.68	422.535	Up
PRR14	9.04224e-08	1.83367e-07	246.962	135.407	Up
RARG	1.28198e-15	1.87561e-07	29.9393	35.8662	Down
ADAM11	2.23934e-40	1.9185e-07	27.6601	54.1073	Down
MYO5A	9.38328e-17	1.91852e-07	50.7195	89.303	Down
PSD3	8.02634e-50	1.91853e-07	425.318	2267.34	Down
DDX24	7.19726e-30	1.91853e-07	702.226	1635.89	Down
SPP1	1.28641e-09	1.91853e-07	10739.5	2720.81	Up
NECAP1	4.99574e-36	1.96237e-07	328.708	1069.22	Down
ULK1	3.42109e-19	1.96237e-07	63.5349	113.842	Down
SOD1	4.02149e-11	1.96237e-07	3534.71	5415.73	Down
NECAP2	1.54087e-10	1.96237e-07	501.428	151.496	Up
LAP3	8.50622e-09	1.96237e-07	1404.26	322.638	Up
SNX5	6.22594e-08	1.96237e-07	735.673	305.435	Up
C1orf156	2.45841e-07	1.96237e-07	135.593	60.9669	Up
CRHR1	1.64776e-22	2.00712e-07	21.7835	27.3518	Down
C14orf2	1.26019e-15	2.00718e-07	1255.89	2525.59	Down
SFRS12	7.36787e-09	2.00718e-07	435.415	119.654	Up
LOC283871	8.80742e-25	2.05297e-07	30.9165	49.4448	Down
DOC2A	8.48337e-57	2.05298e-07	33.2636	157.684	Down
LPPR4	1.2773e-24	2.05298e-07	365.006	1444.38	Down
CYP2A13	1.42016e-18	2.09975e-07	32.1155	46.8502	Down
AUH	1.31407e-24	2.09977e-07	226.138	516.513	Down
RICH2	5.86e-38	2.09979e-07	34.46	254.767	Down
TSPYL1	4.11077e-26	2.09979e-07	1026.74	3098.93	Down
CIT	8.9666e-23	2.09979e-07	182.86	635.88	Down
HNRNPC	4.58914e-08	2.09979e-07	1217.29	634.121	Up
CACNA1A	2.99451e-15	2.14761e-07	49.2154	104.831	Down
ASCC3L1	2.11085e-09	2.14762e-07	1287.33	547.595	Up
BARD1	7.46651e-09	2.14762e-07	322.608	83.0108	Up
RNF130	7.53648e-07	2.14762e-07	1102.94	478.576	Up
B4GALT6	4.05995e-17	2.19649e-07	27.9266	60.6315	Down
CAMK2G	2.95945e-27	2.19651e-07	177.654	668.591	Down
DNAJC12	3.71084e-24	2.19651e-07	196.826	808.911	Down
IDI1	1.74111e-15	2.19651e-07	362.297	923.73	Down
RRP15	2.58281e-06	2.19651e-07	100.753	53.4348	Up
PDE1B	4.59046e-38	2.22133e-07	24.9153	42.8307	Down
SCN8A	4.38143e-52	2.24643e-07	24.0991	69.8731	Down
SLC24A2	1.60506e-22	2.24647e-07	37.8143	88.976	Down
PREPL	6.56069e-39	2.24648e-07	470.906	1458.31	Down
SLC41A3	5.45094e-19	2.24648e-07	185.294	360.121	Down
TXNDC1	1.03026e-07	2.24648e-07	509.009	121.454	Up
DBI	9.81663e-08	2.29754e-07	6650.12	2929.25	Up
KCTD5	2.2207e-07	2.29754e-07	296.28	123.912	Up
PTPN13	1.9828e-06	2.29754e-07	265.298	94.8592	Up
LIG4	8.69327e-14	2.34971e-07	45.0479	83.6648	Down
CD9	5.51433e-07	2.34972e-07	3200.86	915.647	Up
ZNF430	1.38886e-06	2.34972e-07	153.723	62.8724	Up
GABRA3	1.52354e-09	2.40301e-07	28.4894	87.1974	Down
GABRB2	6.83195e-38	2.40305e-07	34.4403	71.0125	Down
HSPH1	3.48197e-28	2.40305e-07	436.797	1146.83	Down
UROS	1.48548e-15	2.40305e-07	212.383	623.522	Down
PPL	2.56319e-15	2.40305e-07	75.3971	269.606	Down
CDC73	6.62438e-09	2.40305e-07	146.871	55.1125	Up
TSR1	7.25741e-07	2.40305e-07	160.226	84.1048	Up
FUT1	3.27138e-39	2.45752e-07	28.7903	49.918	Down
PDE1A	5.58192e-23	2.45753e-07	43.3627	256.057	Down
CNNM2	2.18546e-16	2.45753e-07	38.5946	63.5861	Down
CABYR	9.09896e-13	2.45753e-07	27.1398	48.7499	Down
C10orf38	1.00529e-21	2.45754e-07	474.532	1636.19	Down
KIAA0143	1.27094e-15	2.45754e-07	501.36	1058.25	Down
EIF4A2	3.22523e-13	2.45754e-07	5175.86	8951.5	Down
PVR	6.19676e-11	2.51319e-07	34.3819	40.2083	Down
SNCA	6.65834e-70	2.51322e-07	145.958	1895.82	Down
DYNC1I1	3.11688e-51	2.51323e-07	216.631	2244.6	Down
SMC5	2.98323e-06	2.51323e-07	175.379	75.2613	Up
SLAMF7	2.74935e-10	2.57012e-07	37.7642	54.9558	Down
GABARAPL1	8.4296e-30	2.57014e-07	117.637	378.018	Down
TMEM184B	4.02172e-14	2.57014e-07	268.396	482.447	Down
DBR1	1.61152e-10	2.57014e-07	71.6376	36.4671	Up
PRMT8	3.12598e-68	2.62822e-07	28.2638	108.832	Down
BFSP1	4.0637e-20	2.62827e-07	24.5213	40.0621	Down
CEND1	1.85839e-19	2.62828e-07	84.6332	225.059	Down
PIN1	1.21523e-18	2.62828e-07	295.622	583.036	Down
PPP4R1	1.66291e-09	2.62828e-07	713.617	284.244	Up
ADRB3	4.69018e-15	2.68768e-07	30.2379	39	Down
RIMS3	3.56531e-14	2.68768e-07	59.4706	128.12	Down
ZNF44	2.18367e-08	2.68768e-07	60.4797	42.7392	Up
OPRK1	3.20913e-34	2.68769e-07	24.775	48.4939	Down
PADI1	2.75692e-15	2.68769e-07	49.4705	68.3845	Down
PLK2	6.82968e-18	2.6877e-07	113.899	372.664	Down
FAM49A	9.09342e-16	2.6877e-07	110.251	264.496	Down
EFHD2	2.23551e-15	2.6877e-07	211.846	464.706	Down
RIPK1	1.80766e-06	2.74841e-07	59.4705	28.4335	Up
INPP5A	7.13584e-45	2.81046e-07	179.892	786.778	Down
GRIN1	1.09697e-73	2.87383e-07	29.1231	77.4458	Down
PPP2R2D	6.29562e-18	2.87383e-07	92.2005	176.02	Down
NR1D1	7.73007e-13	2.87385e-07	117.458	255.214	Down
HRH3	6.17236e-21	2.93858e-07	26.6088	34.641	Down
ANKRD26	4.73614e-09	2.93859e-07	25.9953	38.0656	Down
SV2A	1.11368e-46	2.93862e-07	502.261	2222.78	Down
TRIM37	2.27448e-43	2.93862e-07	880.756	2876.85	Down
RGS20	1.33466e-16	2.93862e-07	132.317	552.385	Down
PLCL2	3.35421e-19	3.00478e-07	93.8078	223.122	Down
MYCBP2	1.62067e-42	3.0048e-07	569.714	2137.07	Down
PH-4	2.0278e-16	3.0048e-07	460.646	949.12	Down
TRIM44	2.84624e-16	3.0048e-07	436.366	863.712	Down
DOCK9	1.61171e-21	3.07235e-07	35.1032	50.0583	Down
TNNT2	1.7921e-31	3.07238e-07	26.2001	46.0317	Down
P2RX5	9.61155e-42	3.07241e-07	33.6895	131.451	Down
CHST1	2.82683e-41	3.07241e-07	139.695	807.181	Down
KRT4	3.92756e-14	3.07241e-07	26.4138	33.7955	Down
MLLT11	3.60869e-13	3.07241e-07	3203.03	7760.01	Down
IKBKB	7.59157e-09	3.07241e-07	73.5659	46.9975	Up
BACH1	1.33673e-07	3.07241e-07	61.4643	38.1675	Up
AKAP11	7.24779e-26	3.14148e-07	453.362	1239.74	Down
DHCR24	1.92948e-12	3.1415e-07	198.622	600.83	Down
APOO	2.16003e-12	3.1415e-07	768.172	1417.58	Down
PARK2	4.24613e-24	3.21202e-07	24.6207	36.1071	Down
INPP4A	3.46183e-68	3.21205e-07	29.473	66.1151	Down
DLG4	1.28645e-24	3.21205e-07	30.5989	50.1634	Down
SH3BP5	1.0537e-12	3.21208e-07	203.171	495.463	Down
LSM7	4.54928e-07	3.21208e-07	1271.51	333.007	Up
PRRG3	1.31796e-20	3.28411e-07	25.7098	44.8429	Down
DRD1IP	1.24952e-65	3.28415e-07	29.2014	411.803	Down
HSD17B10	4.19031e-09	3.2842e-07	987.148	335.32	Up
PITPNM1	2.58171e-18	3.35787e-07	52.2334	90.5045	Down
THADA	2.08433e-11	3.35787e-07	157.939	79.9119	Up
ABCB7	6.37974e-09	3.35787e-07	233.062	97.1843	Up
ZCCHC8	6.47917e-09	3.35787e-07	220.574	92.1822	Up
KCNJ12	1.3213e-13	3.43307e-07	20.457	24.8448	Down
PDK2	1.0725e-25	3.43312e-07	66.5817	134.206	Down
ATP6V0D1	6.34545e-33	3.43314e-07	1200.15	2830.39	Down
ISCU	3.67255e-11	3.51e-07	1444.85	2401.63	Down
STOML1	4.70952e-23	3.51004e-07	146.467	341.741	Down
VPS24	3.49034e-12	3.51004e-07	801.03	1335.97	Down
STXBP5L	1.34447e-31	3.58856e-07	26.1057	100.851	Down
NEURL	6.47704e-19	3.58858e-07	30.3177	40.2197	Down
KLC1	2.54037e-54	3.58859e-07	341.913	1413.28	Down
KCNAB1	3.39229e-48	3.58859e-07	38.0531	134.834	Down
RIMS2	1.14202e-42	3.58859e-07	77.8287	394.882	Down
B3GNT1	2.5001e-42	3.58859e-07	665.732	2300.78	Down
GCC2	7.95054e-24	3.58859e-07	307.944	780.5	Down
CACNA1I	4.08373e-18	3.58859e-07	26.0164	33.7825	Down
BAT1	2.92043e-06	3.58859e-07	1728.26	906.695	Up
CMTM6	6.60874e-14	3.66883e-07	1511.64	417.19	Up
SSR2	5.38593e-08	3.66883e-07	1349.07	535.592	Up
HOMER1	1.03938e-18	3.66885e-07	212.334	668.191	Down
PTPRM	2.82762e-16	3.66885e-07	223.826	535.543	Down
SPIN1	5.06363e-14	3.66885e-07	252.738	514.743	Down
VPS35	2.66966e-10	3.66885e-07	2257.91	3129.45	Down
GALNT1	9.78427e-08	3.66885e-07	864.078	430.188	Up
FUBP3	4.22922e-07	3.66885e-07	225.677	106.116	Up
CACNA1B	1.58082e-22	3.75065e-07	18.7555	24.3926	Down
SLC2A6	2.25185e-12	3.75081e-07	60.0363	123.203	Down
MADD	3.86884e-37	3.75083e-07	102.355	263.694	Down
SSX2IP	1.27386e-16	3.75083e-07	130.989	388.572	Down
SSR1	1.44144e-08	3.75083e-07	454.947	161.103	Up
FLJ10357	2.54517e-08	3.75083e-07	292.836	91.7685	Up
C11orf67	4.92055e-08	3.75083e-07	176.852	84.5973	Up
EMX1	9.10103e-18	3.83449e-07	24.5112	31.5865	Down
VSNL1	5.68164e-69	3.83458e-07	360.67	7805.62	Down
C21orf55	5.19671e-15	3.92012e-07	33.8029	47.3626	Down
ATPIF1	7.7563e-15	3.92012e-07	623.91	1105.45	Down
RGS4	3.92725e-60	3.92014e-07	131.766	1997.16	Down
YARS	8.73111e-11	3.92014e-07	682.736	1042.34	Down
CDH12	8.97444e-40	4.00749e-07	25.1977	89.7816	Down
INADL	7.60401e-16	4.00749e-07	26.4814	35.7065	Down
CDH9	1.09783e-28	4.00751e-07	28.4457	59.6468	Down
MATK	2.4088e-45	4.00753e-07	24.2926	53.8597	Down
PTPRK	1.33642e-16	4.00753e-07	553.8	1311.53	Down
GNG5	2.52193e-10	4.00753e-07	2215.35	869.831	Up
RAB9A	2.59425e-08	4.00753e-07	844.733	322.432	Up
SERPINB6	4.48153e-08	4.00753e-07	836.585	292.725	Up
KCND3	6.2719e-21	4.09673e-07	25.5832	35.804	Down
ANK1	2.67635e-10	4.09677e-07	27.7773	36.0056	Down
FAM134A	4.66898e-28	4.09681e-07	591.582	1280.78	Down
NKRF	6.49956e-26	4.09681e-07	232.855	532.77	Down
NRN1	2.47341e-16	4.09681e-07	725.709	1914.78	Down
RAB31	1.90682e-08	4.09681e-07	3217.19	1342.04	Up
HLA-E	2.64641e-06	4.09681e-07	2607.93	1009.73	Up
KCNB2	3.26313e-26	4.18789e-07	18.9446	31.8219	Down
CLCN4	1.14208e-31	4.18795e-07	48.3282	118.421	Down
ST6GALNAC5	6.58636e-17	4.18798e-07	57.6103	371.441	Down
PI4KA	1.02618e-58	4.188e-07	240.232	1504.41	Down
CASP3	5.33427e-08	4.188e-07	211.559	64.9593	Up
MAPK1	1.62045e-13	4.28114e-07	234.276	502.801	Down
MBNL2	6.27118e-12	4.28114e-07	92.5053	169.456	Down
HS2ST1	2.13387e-06	4.28114e-07	219.715	109.689	Up
DLGAP1	1.20568e-25	4.3762e-07	26.8981	46.2695	Down
CADPS2	2.91829e-16	4.37627e-07	122.999	387.229	Down
DOCK3	4.71026e-43	4.37629e-07	58.6335	359.9	Down
RAP1GDS1	3.06659e-14	4.37629e-07	335.83	713.189	Down
UGP2	5.34986e-13	4.37629e-07	1701.75	3478.4	Down
RNF11	4.50679e-07	4.37629e-07	960.225	1522.2	Down
CHD1	1.87981e-06	4.37629e-07	252.33	85.0301	Up
KIF17	1.18085e-32	4.47341e-07	25.7865	53.2642	Down
HHLA2	4.50013e-13	4.47341e-07	22.7738	30.3742	Down
ADAM23	3.22031e-12	4.47345e-07	103.872	211.569	Down
ECHS1	3.93254e-11	4.47345e-07	1124.31	1861.06	Down
CBX6	1.30215e-47	4.47347e-07	301.42	1263.3	Down
CPNE3	1.12996e-11	4.47347e-07	873.957	298.333	Up
DCPS	1.02066e-06	4.47347e-07	128.46	56.6748	Up
DENND4C	3.40297e-06	4.47347e-07	119.561	49.6783	Up
TBR1	1.05445e-41	4.5726e-07	22.0851	50.0259	Down
LMO7	7.55566e-12	4.57262e-07	26.1017	33.4087	Down
TYR	1.40327e-18	4.57269e-07	24.1624	34.381	Down
WNT8B	4.71388e-18	4.57269e-07	30.6347	43.3878	Down
RAB3A	2.90506e-57	4.57273e-07	105.261	749.735	Down
NRGN	3.5134e-57	4.57273e-07	253.618	3983.43	Down
PPA1	1.09094e-12	4.57273e-07	2482.84	4994.42	Down
MEX3C	1.30511e-07	4.57273e-07	412.861	130.872	Up
ARF3	4.70064e-48	4.67412e-07	671.323	2160.28	Down
EFNA3	1.68122e-21	4.67412e-07	79.2882	190.577	Down
LRP10	3.57331e-07	4.67412e-07	654.601	229.693	Up
SLC30A3	2.78915e-79	4.77765e-07	49.6804	539.504	Down
NEUROD6	6.61748e-42	4.77765e-07	50.6818	259.267	Down
PTPN4	5.56256e-31	4.77767e-07	221.944	684.117	Down
RBM7	1.50358e-07	4.77767e-07	326.703	114.401	Up
HBQ1	4.01497e-47	4.88339e-07	28.3342	71.2882	Down
TMEM180	4.45883e-17	4.88341e-07	36.1596	60.4003	Down
AP1S1	1.16532e-15	4.88341e-07	160.944	317.749	Down
ASTE1	1.50497e-07	4.88343e-07	123.883	62.4852	Up
SMPX	4.50347e-31	4.99133e-07	24.1625	91.9404	Down
SLC9A2	7.60997e-17	4.99141e-07	23.3416	34.8247	Down
CYP20A1	1.95223e-11	4.99141e-07	100.727	45.5858	Up
KCNA3	7.41799e-11	4.99141e-07	26.515	43.6636	Down
SSTR2	2.60572e-34	4.99143e-07	27.1177	66.8015	Down
PRNP	1.4341e-17	4.99145e-07	873.346	1990.15	Down
SEC61A2	8.53584e-17	4.99145e-07	87.2	252.925	Down
GNB2	5.53625e-09	4.99145e-07	507.835	260.539	Up
FKBP8	1.10832e-17	5.10178e-07	55.4124	77.328	Down
GLRB	4.95014e-12	5.10178e-07	116.271	310.463	Down
HDGFRP3	7.14005e-11	5.10178e-07	220.484	399.616	Down
NOLC1	1.54834e-09	5.10178e-07	136.876	214.768	Down
PSMC1	3.72644e-09	5.10178e-07	1680.54	2404.09	Down
NGFRAP1	1.4354e-07	5.10178e-07	3608.16	5045.2	Down
JMJD1A	1.36623e-06	5.10178e-07	726.556	276.13	Up
TYRP1	1.13068e-29	5.2144e-07	20.0684	61.3697	Down
RASGRF1	2.48622e-45	5.21442e-07	29.0251	92.5034	Down
PDE4DIP	2.26612e-10	5.21445e-07	106.426	219.835	Down
ABHD3	3.33408e-07	5.21445e-07	191.259	75.4298	Up
BAZ1B	3.60313e-07	5.21445e-07	312.986	137.928	Up
ZNF12	1.65541e-06	5.21445e-07	313.313	143.801	Up
HNRPK	1.66462e-06	5.21445e-07	2253.01	1601.64	Up
DEK	1.95098e-06	5.21445e-07	1154.97	452.454	Up
RYR2	1.44122e-37	5.32942e-07	33.6849	218.729	Down
OTUB1	3.19808e-28	5.32949e-07	178.422	354.828	Down
ACTR10	6.27479e-11	5.32952e-07	1597.75	2681.76	Down
GLRX5	7.40024e-10	5.32952e-07	1239.49	1982	Down
PRKAB1	5.52799e-07	5.32952e-07	156.235	89.0212	Up
PLEKHF2	2.01455e-06	5.32952e-07	226.28	73.471	Up
GRIN2B	2.46961e-34	5.44693e-07	22.9168	33.4574	Down
APBB1	1.05473e-32	5.44698e-07	92.4516	208.927	Down
SGPL1	5.33669e-07	5.44701e-07	97.8236	53.7789	Up
GABRA2	1.01231e-57	5.44703e-07	102.44	1476.78	Down
PHC2	2.07435e-11	5.44703e-07	649.879	290.108	Up
PARP4	2.04095e-08	5.44703e-07	376.571	107.026	Up
CHFR	5.73172e-07	5.56697e-07	166.438	78.6865	Up
BCAS4	5.5032e-08	5.56702e-07	27.2027	41.101	Down
ATP8A1	2.96695e-44	5.56704e-07	22.886	58.8263	Down
C9orf16	2.97811e-18	5.56704e-07	453.115	976.357	Down
MSC	5.20818e-12	5.56704e-07	27.947	40.774	Down
CBX3	3.30047e-12	5.6896e-07	1274.94	438.513	Up
CHSY1	2.42781e-06	5.6896e-07	504.737	167.383	Up
SYT13	9.14511e-44	5.81476e-07	34.1775	145.347	Down
DCTN1	5.31127e-25	5.81476e-07	261.455	642.701	Down
DAG1	1.28366e-06	5.81476e-07	213.047	106.191	Up
PDIA2	1.29262e-19	5.94246e-07	20.8472	29.3404	Down
MC4R	1.21579e-26	5.94249e-07	20.7112	33.6825	Down
PPFIA4	7.30054e-32	5.94257e-07	38.8371	108.342	Down
PIP4K2A	1.45081e-07	5.94257e-07	136.486	294.824	Down
C14orf147	1.14809e-06	5.94257e-07	487.395	186.634	Up
C14orf162	1.29563e-56	6.073e-07	24.5322	89.2948	Down
AK5	9.20295e-62	6.07306e-07	81.0683	1508.68	Down
NDST3	5.77074e-28	6.07309e-07	24.4081	69.6251	Down
JAM2	2.69241e-07	6.07309e-07	1042.89	311.072	Up
TXLNA	8.56274e-07	6.07309e-07	184.425	66.332	Up
PUS7	3.64869e-06	6.07309e-07	203.981	79.8887	Up
RNF43	2.87585e-22	6.20628e-07	27.1622	41.4011	Down
NPAL3	2.10455e-14	6.20631e-07	38.9917	58.0608	Down
SCAMP2	1.20906e-08	6.20634e-07	365.984	169.777	Up
DPY19L4	6.51775e-07	6.20634e-07	170.289	61.1677	Up
PPME1	3.88745e-24	6.20637e-07	394.76	814.674	Down
HLA-C	2.76948e-07	6.20637e-07	4028.74	1328.53	Up
TRHDE	3.60917e-26	6.34234e-07	27.7396	155.107	Down
PHLPPL	1.18991e-22	6.34246e-07	132.421	309.868	Down
PITRM1	1.91712e-13	6.34246e-07	187.014	395.165	Down
CACYBP	3.21367e-09	6.34246e-07	343.97	549.123	Down
NUP214	1.50581e-07	6.34246e-07	67.7996	53.5522	Up
RBM28	2.95978e-07	6.34246e-07	120.339	45.433	Up
TBC1D15	3.07951e-06	6.34246e-07	387.289	187.124	Up
MAPK8	2.06549e-09	6.48137e-07	27.1892	37.4178	Down
SPOCK1	1.89561e-15	6.48143e-07	789.172	2694.35	Down
PPP1CB	4.35629e-07	6.48143e-07	678.666	329.15	Up
POU6F2	7.11771e-12	6.62317e-07	20.74	26.0337	Down
MAST3	1.20685e-74	6.62333e-07	119.959	1348.88	Down
TAGLN3	1.55568e-52	6.62333e-07	365.036	2963.48	Down
ENSA	6.20942e-29	6.62333e-07	366.96	847.111	Down
NY-REN-7	9.78733e-43	6.76813e-07	23.2523	61.5428	Down
MYOC	1.86594e-13	6.76816e-07	25.4664	33.4331	Down
ATP13A2	1.44579e-41	6.76819e-07	116.502	345.598	Down
UNC119B	7.2977e-08	6.76822e-07	403.62	196.526	Up
HSP90AB1	1.52978e-06	6.76822e-07	1625.47	2820.71	Down
KCNV1	1.60074e-32	6.91597e-07	18.9778	125.951	Down
RHO	5.61293e-11	6.91603e-07	28.6638	33.8395	Down
AP3M2	1.58976e-50	6.91616e-07	237.53	798.302	Down
HECW1	1.76273e-34	6.91616e-07	28.2596	93.0926	Down
HMGB2	6.48742e-07	6.91616e-07	1495.51	313.261	Up
SH3PXD2A	5.76731e-11	7.06719e-07	28.7979	40.6138	Down
LPPR2	1.69713e-11	7.06722e-07	107.038	170.859	Down
AGTPBP1	4.60752e-11	7.06722e-07	135.772	283.457	Down
PCYOX1L	2.29138e-10	7.06722e-07	233.674	404.225	Down
ZFAND3	8.78313e-08	7.06722e-07	296.347	162.304	Up
C7orf26	3.32794e-07	7.06722e-07	99.2417	67.295	Up
DRD1	8.28878e-42	7.22132e-07	22.0096	44.0137	Down
RAB40C	4.82039e-17	7.22135e-07	28.2519	38.4589	Down
C1orf218	3.94657e-07	7.22139e-07	114.346	49.3231	Up
RNF41	7.88379e-14	7.22145e-07	107.293	203.507	Down
NEDD4L	5.21954e-11	7.22145e-07	74.3856	155.416	Down
C20orf39	3.2527e-13	7.37893e-07	226.294	576.132	Down
FAM98A	1.47752e-11	7.37893e-07	665.852	1112.38	Down
ALG8	3.41533e-08	7.37893e-07	494.149	201.605	Up
KCNA4	1.37437e-39	7.53964e-07	30.7443	49.6713	Down
MMP17	1.45205e-17	7.53964e-07	25.3525	36.6035	Down
PLA2G3	2.5521e-11	7.53964e-07	33.3502	43.9038	Down
ENC1	4.14611e-62	7.53971e-07	645.335	4892.1	Down
TMEM59L	3.01418e-36	7.53971e-07	80.2196	216.038	Down
USP12	1.67459e-09	7.70379e-07	38.9311	67.4666	Down
PTGES2	7.50225e-16	7.70386e-07	86.0058	130.073	Down
PSMB8	1.72771e-06	7.70386e-07	564.462	113.215	Up
LMTK2	2.89935e-13	7.87127e-07	22.7314	29.5487	Down
OSBP2	4.77319e-12	7.87134e-07	30.5966	41.6801	Down
RHOBTB2	4.29964e-19	7.87141e-07	51.5551	119.694	Down
WBSCR16	5.05906e-07	7.87145e-07	170.344	95.7956	Up
C6orf62	2.07163e-06	7.87145e-07	738.696	353.91	Up
CA7	7.80436e-33	8.04244e-07	26.0523	45.9392	Down
NPAS1	6.35956e-27	8.04244e-07	24.3445	39.7693	Down
MADCAM1	1.02754e-29	8.04248e-07	42.6727	80.9114	Down
PHYHIP	6.57883e-63	8.04251e-07	59.5875	797.429	Down
C7orf42	1.37516e-07	8.04251e-07	759.095	246.882	Up
FABP6	1.36221e-06	8.04251e-07	35.642	132.027	Down
OXCT1	3.0982e-31	8.04255e-07	368.959	990.42	Down
NCKIPSD	4.45121e-11	8.04255e-07	125.225	186.125	Down
BCL10	1.08028e-08	8.04255e-07	245.221	113.134	Up
PLXNB2	3.17287e-06	8.04255e-07	133.45	75.6128	Up
SEMA4A	2.48081e-71	8.21719e-07	49.143	327.244	Down
STAU2	2.57561e-08	8.21719e-07	77.254	131.331	Down
TTBK2	1.62078e-17	8.21723e-07	72.7897	161.615	Down
FTSJ2	5.44285e-08	8.21723e-07	208.01	98.1965	Up
PIGG	5.35131e-07	8.21723e-07	435.381	202.589	Up
LAMP2	3.39314e-06	8.21723e-07	903.099	288.848	Up
PAK6	1.0709e-54	8.39556e-07	31.8538	182.082	Down
OSBPL1A	9.69761e-33	8.39556e-07	565.958	1994.15	Down
DKFZP564O0823	4.51058e-19	8.39556e-07	71.2057	279.658	Down
FHOD3	8.01957e-12	8.39556e-07	88.0214	212.417	Down
CTDSP1	3.17874e-10	8.39556e-07	229.331	94.5659	Up
HPS5	1.47236e-09	8.39556e-07	185.803	68.4305	Up
DECR1	1.48702e-09	8.39556e-07	934.611	467.579	Up
CRH	5.73793e-12	8.5775e-07	28.183	111.5	Down
DOK4	1.56398e-11	8.5775e-07	26.9177	34.4998	Down
ADAMTSL2	1.45068e-13	8.57754e-07	27.937	37.1784	Down
AMPD2	1.47238e-11	8.57761e-07	236.603	397.968	Down
BTRC	2.01072e-10	8.57761e-07	31.6662	41.7202	Down
ZDHHC4	6.04943e-07	8.57761e-07	502.638	217.422	Up
RGS14	9.4295e-21	8.76335e-07	29.9091	45.4236	Down
PRKAR1B	5.26626e-56	8.76339e-07	45.0844	136.869	Down
YWHAH	1.05094e-63	8.76347e-07	591.359	3380.1	Down
LITAF	9.23362e-08	8.76347e-07	770.196	278.142	Up
ELF1	5.61816e-07	8.76347e-07	193.441	82.9543	Up
SNRPB2	1.31098e-06	8.76347e-07	847.129	467.212	Up
GEMIN7	3.59179e-16	8.95303e-07	24.78	34.3753	Down
WASF1	4.87115e-18	8.9532e-07	407.398	1525.34	Down
DYNC1LI1	2.71637e-14	8.9532e-07	254.684	458.998	Down
CLTC	8.09241e-11	8.9532e-07	4658.34	6756.12	Down
DYNLT3	3.01191e-08	8.9532e-07	1180.89	2239.57	Down
RNF216	1.27458e-06	8.9532e-07	85.5552	51.1055	Up
JPH3	9.76687e-64	9.14675e-07	22.228	72.0641	Down
TSPYL2	1.26805e-44	9.14688e-07	133.101	689.962	Down
HCN2	9.31936e-16	9.14688e-07	30.926	41.4405	Down
PTBP1	5.29401e-13	9.14688e-07	541.231	144.545	Up
SLC39A1	1.41699e-09	9.14688e-07	241.24	93.4922	Up
AAK1	6.41329e-41	9.34454e-07	39.1429	87.8033	Down
CAD	1.8353e-06	9.34454e-07	185.812	79.7765	Up
PNMA1	2.49474e-10	9.34459e-07	1126.61	2015.6	Down
ANKRD57	3.56399e-07	9.34459e-07	97.3376	38.1265	Up
KRT17	1.39918e-19	9.54623e-07	29.8765	88.2958	Down
FCHO1	1.22521e-09	9.54628e-07	26.6155	36.529	Down
TEX11	2.09955e-12	9.54632e-07	27.6278	38.4269	Down
GABRA4	2.71596e-18	9.54637e-07	28.8751	110.152	Down
CRY2	9.18874e-32	9.54641e-07	73.1324	194.754	Down
RAF1	4.45237e-07	9.54641e-07	418.182	196.916	Up
PART1	3.83106e-26	9.75225e-07	29.3051	46.1469	Down
TRAF3	1.53319e-15	9.75229e-07	27.0976	39.557	Down
PSD	2.94064e-43	9.75238e-07	29.9845	69.6233	Down
SLC17A7	8.7242e-85	9.75242e-07	138.291	4106.63	Down
FDFT1	6.19959e-14	9.75242e-07	928.352	1998.42	Down
FLJ22222	9.07812e-09	9.75242e-07	90.9722	47.7953	Up
HLA-F	5.16847e-07	9.75242e-07	604.288	207.202	Up
INPPL1	1.11567e-06	9.75242e-07	167.795	93.4854	Up
SLC4A2	1.23497e-06	9.75242e-07	107.037	44.4573	Up
MBD2	4.00585e-12	9.96262e-07	55.9251	42.4607	Up
PECI	1.75928e-06	9.96267e-07	992.48	402.443	Up
ZNF701	3.45226e-07	9.96272e-07	54.5497	39.4435	Up
SFTPC	2.67857e-14	1.00694e-06	30.9185	39.2896	Down
KCNJ3	2.1703e-61	1.01773e-06	23.0823	63.6819	Down
FEZF2	8.41923e-34	1.01773e-06	36.8916	176.255	Down
PDYN	1.56064e-27	1.01773e-06	49.5719	511.178	Down
MEF2B	7.72931e-13	1.01773e-06	36.6333	48.9199	Down
TOR3A	5.23914e-07	1.01773e-06	145.041	78.7255	Up
KCNN1	7.95934e-44	1.01774e-06	43.3451	125.631	Down
FAM127A	6.00778e-18	1.01774e-06	1990.66	3455.42	Down
KIAA1033	2.08222e-07	1.01774e-06	361.52	161.033	Up
HTR4	5.35811e-16	1.03962e-06	27.1439	34.5006	Down
CACNA1S	3.09589e-14	1.03962e-06	22.9371	29.4357	Down
ALPPL2	7.34629e-14	1.03964e-06	23.1186	30.2613	Down
SYT1	1.00987e-55	1.03965e-06	246.651	4123.55	Down
CAMK2N1	3.49644e-31	1.03965e-06	2349.94	8101.65	Down
HMGN4	1.94561e-07	1.03965e-06	717.068	361.218	Up
ABCA1	4.18085e-07	1.03965e-06	324.052	69.6337	Up
LDB3	1.29726e-13	1.062e-06	32.1628	54.4989	Down
ANKRD2	3.21347e-13	1.062e-06	32.4942	45.6331	Down
VIPR1	1.21473e-61	1.06201e-06	35.4973	201.932	Down
IRF2	1.83907e-08	1.06201e-06	126.824	54.5778	Up
GNG3	4.79851e-71	1.06201e-06	155.475	2859.79	Down
PPFIA3	2.15482e-33	1.06201e-06	42.0483	86.777	Down
MMS19	2.92653e-08	1.06201e-06	138.679	237.969	Down
KLK7	8.51837e-62	1.08482e-06	26.3169	108.14	Down
SYT5	3.66671e-56	1.08483e-06	28.5189	71.0832	Down
CAMKV	3.8835e-52	1.08483e-06	47.7426	403.757	Down
BTNL3	5.39375e-13	1.08483e-06	34.0448	44.679	Down
MAPK8IP2	2.26297e-56	1.08484e-06	39.2183	120.526	Down
KRT31	1.0029e-17	1.08484e-06	24.8364	34.298	Down
IDH3A	7.82046e-08	1.08484e-06	164.382	291.439	Down
CPLX2	1.44014e-28	1.10813e-06	29.0574	50.84	Down
C10orf88	6.18321e-13	1.10813e-06	51.3566	95.84	Down
CALM3	5.95227e-54	1.10814e-06	500.536	1955.06	Down
GYPB	1.65479e-13	1.10814e-06	28.9369	39.8061	Down
SPG11	1.36705e-07	1.10814e-06	437.851	205.619	Up
POLR2J	2.73873e-07	1.10814e-06	1325.47	775.528	Up
SMCHD1	1.24996e-06	1.10814e-06	116.117	60.8021	Up
PEX12	1.34746e-06	1.10814e-06	230.165	101.987	Up
ABLIM3	1.45814e-07	1.1319e-06	85.4666	202.234	Down
ATP1A3	3.15276e-59	1.13191e-06	40.1985	271.173	Down
ABCC8	1.37553e-21	1.13191e-06	29.2151	49.2707	Down
CPNE6	1.03741e-63	1.13191e-06	34.421	407.011	Down
RNF208	2.15912e-37	1.13191e-06	38.0394	93.0535	Down
BUD31	7.46108e-08	1.13191e-06	786.514	295.489	Up
TRIM17	4.3632e-19	1.18094e-06	26.6604	39.3671	Down
GNAL	1.26703e-16	1.18094e-06	23.3541	48.0129	Down
SYNGR3	2.07895e-68	1.18095e-06	101.16	1628.76	Down
SYNJ1	6.43322e-52	1.18095e-06	81.9318	301.025	Down
HABP4	1.28995e-25	1.18095e-06	192.632	433.071	Down
DKKL1	5.62997e-13	1.18095e-06	23.3061	31.2844	Down
KTELC1	2.21054e-06	1.18095e-06	237.62	109.181	Up
EPB49	3.16782e-74	1.20623e-06	76.9562	740.927	Down
DNAJC6	1.48461e-39	1.20623e-06	104.689	442.828	Down
PDZD7	2.30305e-24	1.20623e-06	36.1871	53.2725	Down
YES1	5.17073e-07	1.20623e-06	304.721	109.653	Up
FDX1	1.14648e-06	1.20623e-06	291.935	127.793	Up
HAO2	2.31713e-11	1.23201e-06	24.1493	29.718	Down
MAST1	1.04617e-44	1.23203e-06	26.8529	62.0219	Down
SRBD1	2.9449e-08	1.23203e-06	63.0953	36.6619	Up
KCNG1	2.29105e-06	1.23203e-06	32.7236	51.9585	Down
GDF10	3.45485e-11	1.25835e-06	23.6714	40.312	Down
SLC12A5	4.04594e-58	1.25836e-06	115.441	2334.07	Down
CLIP3	5.21246e-32	1.25837e-06	793.82	2479.95	Down
MYO9A	1.23409e-12	1.25837e-06	136.489	216.576	Down
HLA-G	9.68631e-09	1.25837e-06	324.121	138.034	Up
LSM14A	9.73257e-07	1.25837e-06	330.625	184.651	Up
TEX13B	8.37843e-07	1.2852e-06	23.6521	29.0144	Down
CHGA	3.32297e-43	1.28523e-06	83.0804	768.116	Down
CDK5R2	1.38394e-42	1.28524e-06	33.5796	182.932	Down
SARS	4.22401e-08	1.28524e-06	1231.72	1786.9	Down
RB1CC1	6.2408e-08	1.28524e-06	281.535	433.497	Down
ATP8A2	3.33154e-69	1.31266e-06	23.3358	153.002	Down
CAMK2A	2.25444e-62	1.31266e-06	36.7196	164.747	Down
GABRA1	1.03301e-61	1.31266e-06	104.204	2279.83	Down
RPS2	9.80845e-11	1.31266e-06	5359.99	3092.51	Up
DRP2	2.53721e-18	1.34063e-06	36.9975	56.5358	Down
HPCAL4	2.0951e-71	1.34064e-06	96.4361	1837	Down
RASSF1	2.60387e-06	1.34064e-06	91.8119	54.8838	Up
MTX2	7.34525e-14	1.34065e-06	287.139	526.758	Down
SF3B4	9.32958e-07	1.34065e-06	299.396	139.734	Up
SNCB	1.07091e-64	1.3692e-06	58.931	878.73	Down
SNCG	5.86545e-48	1.3692e-06	46.1199	144.375	Down
KIAA0427	4.22322e-17	1.3692e-06	39.0557	67.0257	Down
GOLPH3	9.76844e-13	1.36921e-06	695.111	298.582	Up
COX5A	4.27762e-08	1.36921e-06	3144.35	4617.01	Down
HNRPH1	7.66598e-08	1.36921e-06	778.002	441.932	Up
TM9SF1	9.70722e-07	1.36921e-06	309.73	120.114	Up
PADI3	1.7659e-16	1.39834e-06	22.4847	35.8536	Down
GH2	7.54262e-13	1.39834e-06	21.1816	25.6	Down
GIT1	3.56058e-17	1.39834e-06	108.861	178.396	Down
ELAVL2	5.49574e-13	1.39834e-06	30.8893	84.5118	Down
WDR7	1.79394e-53	1.39835e-06	319.123	1280.09	Down
TNFRSF1A	7.74014e-08	1.39835e-06	449.415	123.698	Up
COX7A2L	8.68371e-08	1.39835e-06	1372.18	2286.86	Down
FUT3	4.78148e-08	1.42806e-06	21.98	25.8478	Down
GRM2	2.86296e-10	1.42807e-06	31.4512	40.2323	Down
FAM13A1	1.9818e-11	1.42808e-06	204.613	394.267	Down
PPFIA2	6.36378e-40	1.42809e-06	48.6187	256.868	Down
HAGH	1.36962e-18	1.42809e-06	265.455	570.601	Down
C11orf49	8.89874e-12	1.42809e-06	777.547	1346.16	Down
PSME2	1.46715e-06	1.42809e-06	1135.93	476.122	Up
HTR2C	3.7995e-55	1.45841e-06	19.9231	62.2151	Down
KIAA0319	2.50981e-36	1.45843e-06	34.8539	150.772	Down
CNGB1	1.25966e-26	1.45843e-06	22.6039	29.9193	Down
CLSTN3	2.04658e-18	1.45843e-06	45.5035	86.7785	Down
CDC42EP2	1.00121e-12	1.45843e-06	39.5366	60.2478	Down
KCMF1	4.11132e-08	1.45844e-06	1285.13	1877.14	Down
NCSTN	4.90035e-08	1.45844e-06	268.293	121.51	Up
LGALS3BP	1.52229e-06	1.45844e-06	586.408	179.122	Up
CANX	4.06985e-06	1.45844e-06	1408.44	671.107	Up
ADRA2C	3.51703e-16	1.48939e-06	27.9348	41.191	Down
TM2D3	3.78187e-25	1.4894e-06	824.13	1828.81	Down
FLJ20160	4.44634e-15	1.4894e-06	31.4123	68.838	Down
COX4I1	5.00657e-09	1.4894e-06	1142.96	1633.37	Down
HLA-A	6.9536e-09	1.4894e-06	7082.58	3110.42	Up
HOXB1	1.21953e-18	1.52096e-06	25.7331	35.2474	Down
PICK1	9.63328e-12	1.52099e-06	34.9422	48.082	Down
RTN3	1.24642e-30	1.521e-06	2244.97	6399.06	Down
ENTPD6	5.68998e-51	1.521e-06	209.223	734.998	Down
SPTBN2	1.88891e-42	1.521e-06	29.2403	72.7491	Down
CENTA1	5.08171e-42	1.521e-06	80.8535	450.903	Down
NARG2	1.3497e-07	1.521e-06	153.633	72.6664	Up
HNRPUL1	2.40473e-06	1.521e-06	446.491	202.606	Up
RUNX2	2.13555e-09	1.55322e-06	23.1985	26.9935	Down
FBXO40	2.89978e-16	1.55323e-06	31.1217	44.5824	Down
MYT1L	1.28213e-53	1.55324e-06	100.144	1814.19	Down
ZNRF4	4.99096e-09	1.55324e-06	37.6091	47.1816	Down
BEX1	1.88084e-17	1.55325e-06	2366.51	6966.12	Down
ZNF215	8.91633e-13	1.58612e-06	22.0529	29.6104	Down
PIN1L	3.57176e-10	1.58614e-06	28.5634	35.9707	Down
SERPINI1	1.26422e-40	1.58614e-06	300.736	3206.17	Down
TYRO3	2.20925e-20	1.58614e-06	64.4566	133.39	Down
KRIT1	6.04169e-07	1.58614e-06	122.528	60.0709	Up
NUDT1	2.2658e-06	1.58614e-06	146.395	55.4542	Up
ACCN1	6.24713e-60	1.6197e-06	36.0418	163.428	Down
MTMR9	6.06878e-26	1.61971e-06	261.237	687.457	Down
PIP4K2B	8.9825e-18	1.61971e-06	112.762	198.232	Down
ALDOC	1.70935e-10	1.61971e-06	1412.25	4045.24	Down
DHX40	2.48264e-10	1.61971e-06	684.1	225.78	Up
NBL1	1.8855e-09	1.61971e-06	181.898	454.235	Down
PGRMC1	8.45652e-09	1.61971e-06	981.069	1700.54	Down
C17orf62	2.71548e-08	1.61971e-06	337.391	168.803	Up
CTNND1	1.84566e-07	1.61971e-06	339.964	147.213	Up
FPGT	2.86626e-06	1.61971e-06	123.41	44.8034	Up
SLC22A1	1.62829e-13	1.65396e-06	21.7913	26.3571	Down
AATK	1.34389e-11	1.65396e-06	44.1946	75.8855	Down
INPP5F	7.66844e-45	1.65396e-06	285.563	2027.38	Down
ZMIZ2	6.62213e-20	1.65396e-06	121.791	209.838	Down
SERBP1	1.47499e-08	1.65396e-06	617.931	337.855	Up
KRCC1	9.33591e-08	1.65396e-06	549.78	212.099	Up
MYLC2PL	1.389e-11	1.68889e-06	28.0135	34.1051	Down
SULT4A1	9.64027e-64	1.6889e-06	71.0605	609.342	Down
GGT1	4.07689e-08	1.6889e-06	23.4754	29.1877	Down
KHDRBS2	9.65722e-49	1.68891e-06	29.749	197.043	Down
HNRPAB	3.39851e-06	1.68891e-06	1291.93	561.219	Up
MGC13053	3.84035e-06	1.72455e-06	47.3877	38.7202	Up
DGKZ	3.4588e-61	1.72457e-06	120.385	606.467	Down
VAMP2	2.56096e-27	1.72457e-06	133.36	423.963	Down
C3orf14	1.8802e-10	1.72457e-06	667.46	1548.51	Down
ELAVL1	3.096e-09	1.72457e-06	462.272	152.982	Up
CEBPD	5.91083e-07	1.72457e-06	461.393	181.875	Up
GNG13	9.85942e-19	1.76088e-06	20.0503	29.0083	Down
FGF21	6.77903e-15	1.76091e-06	20.9681	26.3644	Down
ST8SIA3	2.8669e-10	1.76092e-06	23.5108	40.178	Down
ADARB1	1.44251e-32	1.76093e-06	36.9672	62.0774	Down
SLC6A13	1.19395e-20	1.76093e-06	30.6251	48.3091	Down
ADCYAP1	4.04561e-09	1.76093e-06	28.4115	56.7091	Down
GLS2	1.75727e-48	1.76094e-06	29.3199	145.784	Down
FAAH	2.85805e-26	1.76094e-06	30.6366	71.5519	Down
PTK2B	7.13173e-19	1.76094e-06	38.468	63.4575	Down
PDE4A	5.70672e-18	1.76094e-06	34.3135	47.0818	Down
DAGLA	1.44633e-16	1.76095e-06	38.073	58.2669	Down
UQCRB	1.12781e-11	1.76095e-06	606.196	953.553	Down
EIF2AK3	2.78495e-07	1.76095e-06	267.383	112.881	Up
ACTR1A	3.45335e-07	1.76095e-06	235.543	406.803	Down
ADAMTS8	1.29894e-09	1.79804e-06	28.0904	62.4155	Down
INA	6.54311e-47	1.79805e-06	161.267	1848.59	Down
WBP2	4.61837e-10	1.79805e-06	213.353	393.539	Down
A2BP1	2.54293e-68	1.79806e-06	90.1116	1260.86	Down
PLCB1	4.61433e-26	1.79806e-06	77.5296	209.62	Down
CRELD1	2.06047e-13	1.79806e-06	78.5832	142.624	Down
SLC35D2	3.67055e-08	1.79806e-06	171.911	74.2107	Up
RS1	7.4711e-13	1.8359e-06	21.1617	25.786	Down
CD22	1.93085e-08	1.83592e-06	33.7049	43.9106	Down
DBC1	1.03102e-31	1.83593e-06	195.292	1570.68	Down
CALM1	6.51907e-25	1.83593e-06	1097.41	2690.29	Down
TMEM33	1.66333e-06	1.83593e-06	230.922	98.2089	Up
RBM3	1.91187e-06	1.83593e-06	611.269	191.249	Up
CNTN6	3.7261e-25	1.87452e-06	21.1326	41.0215	Down
SOSTDC1	1.41764e-08	1.87453e-06	39.9863	104.638	Down
GRM7	1.03196e-50	1.87456e-06	27.5529	74.515	Down
BZRAP1	3.19568e-47	1.87456e-06	50.1982	241.763	Down
ATP5C1	2.33835e-07	1.87456e-06	3584.84	5724.14	Down
MEPCE	1.21931e-06	1.87456e-06	362.873	192.092	Up
LIMA1	3.92382e-06	1.87456e-06	886.451	176.696	Up
PRKCG	7.81067e-14	1.91395e-06	22.8754	28.5872	Down
IGHMBP2	4.73254e-08	1.91396e-06	54.3545	64.8554	Down
ABCA4	2.99331e-12	1.95416e-06	26.4628	35.4255	Down
PDE2A	4.51859e-78	1.95417e-06	111.057	1223.35	Down
PEX5L	1.35756e-34	1.95417e-06	32.5918	143.867	Down
CHD5	1.14852e-61	1.95418e-06	30.4272	165.634	Down
NEFM	4.7012e-41	1.95418e-06	150.544	2454.8	Down
FLJ30092	7.86856e-38	1.95418e-06	247.078	924.2	Down
R3HDM1	2.4937e-29	1.95418e-06	119.678	248.938	Down
TRIM23	3.22835e-13	1.95418e-06	92.7399	178.654	Down
MGLL	7.20289e-11	1.95418e-06	465.899	1031.65	Down
CRYZL1	1.79077e-08	1.95418e-06	220.957	398.187	Down
GNAI2	1.19598e-07	1.95418e-06	1041.33	545.011	Up
SLC25A13	2.43403e-06	1.95418e-06	224.79	78.6656	Up
PTPRT	2.21149e-43	1.99518e-06	32.4692	223.6	Down
FBXL2	5.76512e-48	1.9952e-06	173.221	1114.88	Down
KIF5C	6.28627e-44	1.9952e-06	848.356	4432.84	Down
PCNA	4.58717e-07	1.9952e-06	881.41	216.908	Up
NMI	2.12849e-06	1.9952e-06	340.402	95.1733	Up
WDR47	3.78451e-28	2.03704e-06	357.797	1090.9	Down
SYNCRIP	8.98184e-08	2.03704e-06	536.895	217.479	Up
UIMC1	8.65869e-07	2.03704e-06	238.756	128.274	Up
KIAA0984	1.56298e-31	2.0797e-06	25.5897	64.4006	Down
ALOX12B	4.85565e-19	2.0797e-06	20.788	27.5747	Down
TSPAN1	9.92463e-16	2.07971e-06	27.6436	62.9421	Down
SYN2	7.76536e-63	2.07972e-06	42.4917	575.066	Down
SCN10A	3.12451e-11	2.07972e-06	29.5486	38.6268	Down
CPN2	3.14076e-09	2.07972e-06	28.8485	40.4225	Down
TUBG2	3.41899e-18	2.07973e-06	112.023	244.264	Down
SLC12A9	4.20991e-07	2.07973e-06	53.5188	35.2407	Up
CYFIP2	4.55889e-43	2.12328e-06	286.614	1380.65	Down
PTCH2	8.9178e-12	2.12328e-06	35.7292	47.2666	Down
HMGN1	9.06683e-10	2.12328e-06	1557.73	710.227	Up
RAP2B	6.01376e-07	2.12328e-06	162.972	98.2335	Up
FLT3	2.38979e-20	2.16765e-06	21.8942	32.2115	Down
ANKRD55	5.35987e-18	2.16769e-06	32.8138	52.8269	Down
CCK	1.84058e-52	2.1677e-06	194.655	4522.44	Down
PIGZ	4.59778e-32	2.1677e-06	68.6366	212.585	Down
ARL8B	1.29702e-16	2.1677e-06	1994.24	3403.59	Down
CNNM1	4.96512e-45	2.21298e-06	27.957	75.3819	Down
LOC400451	1.97205e-28	2.21298e-06	31.2653	47.9601	Down
NEUROD2	2.87038e-21	2.21299e-06	26.4825	51.4731	Down
TSR2	4.23215e-11	2.213e-06	207.861	344.085	Down
LIN7B	1.35928e-18	2.21301e-06	71.4065	194.297	Down
MYD88	6.01744e-09	2.21301e-06	527.927	166.163	Up
NUP133	1.82912e-06	2.21301e-06	520.941	284.818	Up
IDH1	3.86326e-09	2.25923e-06	1212.83	350.997	Up
SAP30BP	1.74716e-06	2.25923e-06	402.105	198.67	Up
RHCG	4.85283e-08	2.30636e-06	33.0792	40.8493	Down
ADAM17	1.34337e-08	2.30637e-06	82.8597	48.4749	Up
KCNC1	1.30271e-52	2.30638e-06	38.6733	179.151	Down
CLSTN1	1.00852e-38	2.30638e-06	868.563	2746.18	Down
C9orf91	1.72324e-23	2.30638e-06	63.8635	175.629	Down
ATP6V0E1	1.36257e-08	2.30638e-06	474.796	234.051	Up
MAPRE1	5.3694e-08	2.30638e-06	968.772	403.333	Up
CDC23	2.12622e-07	2.30638e-06	307.33	134.721	Up
ATP5B	1.25069e-06	2.30638e-06	2620.7	3873.26	Down
KIAA0355	3.79772e-06	2.30638e-06	217.489	104.603	Up
RBP4	1.89602e-35	2.35443e-06	28.8065	74.6797	Down
GSTK1	4.07713e-07	2.35446e-06	733.164	251.919	Up
C19orf58	3.74919e-12	2.35447e-06	219.898	427.635	Down
G3BP1	6.20686e-09	2.35447e-06	306.86	122.051	Up
SMARCE1	8.14834e-08	2.35447e-06	763.037	385.459	Up
BNIP2	9.58705e-07	2.35447e-06	133.872	59.7205	Up
ATP6V0A2	1.95536e-06	2.37887e-06	35.5461	26.9978	Up
ARTN	4.42172e-11	2.40349e-06	23.7785	29.3257	Down
DDN	7.1363e-58	2.40352e-06	55.8706	685.753	Down
ANK3	1.56057e-44	2.40352e-06	114.848	668.307	Down
CDH22	4.82656e-43	2.40352e-06	49.2215	161.582	Down
CLTB	3.62339e-40	2.40352e-06	129.294	281.707	Down
RTN1	9.76613e-34	2.40352e-06	1229.69	6902.62	Down
C1orf27	3.9687e-07	2.40352e-06	209.603	99.6219	Up
URM1	1.04523e-06	2.40352e-06	191.786	118.891	Up
RFXANK	1.33185e-06	2.40352e-06	266.246	105.751	Up
XK	8.93542e-41	2.45353e-06	32.0001	174.259	Down
VAMP1	1.23091e-11	2.45354e-06	49.1701	102.338	Down
HOOK1	6.08834e-22	2.45355e-06	31.4679	63.4907	Down
SV2C	2.32198e-10	2.45355e-06	49.2494	488.155	Down
PRB3	3.24297e-10	2.45355e-06	40.8041	54.962	Down
PIP5K1C	4.86859e-26	2.45356e-06	185.284	437.168	Down
SCNM1	1.70237e-06	2.45356e-06	581.629	327.078	Up
GNPTAB	6.10191e-10	2.50455e-06	80.6826	112.69	Down
DLG3	2.92889e-36	2.50457e-06	39.8751	78.2222	Down
EXTL1	6.30294e-25	2.50458e-06	29.8193	47.2312	Down
RIOK3	2.80487e-06	2.50458e-06	233.154	128.078	Up
SH3GL2	6.25219e-44	2.50459e-06	202.702	2217.4	Down
UNC13A	1.09047e-40	2.50459e-06	59.9976	191.775	Down
LRP8	7.85936e-09	2.50459e-06	106.913	196.852	Down
OPA1	1.93091e-08	2.50459e-06	197.899	358.543	Down
SDCCAG3	5.3238e-07	2.50459e-06	187.607	76.2463	Up
TNRC5	5.36136e-07	2.50459e-06	177.288	101.503	Up
CSK	1.75197e-06	2.50459e-06	172.539	90.352	Up
PDCL3	2.04395e-06	2.50459e-06	308.824	181.631	Up
APBA1	1.10325e-15	2.55662e-06	28.6114	37.5898	Down
ATP6V1B2	4.61715e-41	2.55664e-06	1016.19	3146.87	Down
BLCAP	4.68186e-37	2.55664e-06	1145.67	2939.13	Down
MAP1S	1.98946e-11	2.55664e-06	84.2171	133.76	Down
PFKM	1.17769e-08	2.55664e-06	1104.88	2014.08	Down
ATP2B3	5.75739e-60	2.60971e-06	22.767	57.3425	Down
CASP10	1.64339e-08	2.60971e-06	32.4503	38.0461	Down
TAC3	3.15123e-18	2.60972e-06	97.9893	667.28	Down
CNTNAP1	1.11356e-23	2.60973e-06	219.862	624.644	Down
PGLS	1.45392e-10	2.60973e-06	656.025	254.915	Up
OXR1	1.92086e-10	2.60973e-06	315.888	632.843	Down
PCDH7	5.27073e-07	2.60973e-06	24.4285	30.8835	Down
INTS12	6.99734e-07	2.60973e-06	472.43	215.191	Up
RBBP8	9.13806e-07	2.60973e-06	541.667	139.575	Up
NRXN3	9.12096e-55	2.66388e-06	50.2819	376.391	Down
TERF2IP	1.02837e-36	2.66388e-06	1438.2	3785.01	Down
IQSEC1	1.06321e-25	2.66388e-06	113.603	282.913	Down
TSPAN5	3.0944e-11	2.66388e-06	136.89	203.992	Down
DDX39	1.61395e-08	2.66388e-06	843.605	256.967	Up
HLA-B	3.6998e-06	2.66388e-06	3594.57	1156.11	Up
HTR5A	4.42397e-32	2.71908e-06	24.208	37.7624	Down
SNPH	5.87677e-40	2.71909e-06	83.7806	276.57	Down
KIAA1045	1.9617e-39	2.71909e-06	31.3128	218.833	Down
AP2A2	2.85877e-26	2.7191e-06	182.094	382.151	Down
DUSP9	7.59689e-08	2.77535e-06	20.2919	25.8942	Down
SHANK2	2.22824e-40	2.77541e-06	29.7893	62.9368	Down
C1orf21	7.36108e-25	2.77541e-06	123.263	427.358	Down
HBP1	7.78443e-08	2.77541e-06	107.173	79.4582	Up
EPHA5	1.318e-18	2.77542e-06	26.4837	42.7397	Down
C6orf105	4.80915e-18	2.77542e-06	28.1502	46.475	Down
RAB8A	2.23657e-08	2.77542e-06	520.766	236.461	Up
EPS8	9.46605e-07	2.77542e-06	681.82	270.501	Up
GRIN2C	8.63502e-10	2.83274e-06	27.5234	42.3672	Down
KIAA0748	3.13797e-27	2.8328e-06	22.3352	43.4889	Down
SST	2.52294e-83	2.83285e-06	136.653	4412.52	Down
BAI2	4.56925e-38	2.83286e-06	223.76	802.658	Down
CPLX3	3.17384e-29	2.83286e-06	26.04	42.5632	Down
TACSTD1	4.19415e-19	2.83286e-06	22.463	79.4585	Down
MLF2	5.25647e-08	2.83286e-06	515.418	727.488	Down
ELOVL5	5.64688e-07	2.83286e-06	2762.19	1589.94	Up
MGAT3	4.25117e-18	2.89141e-06	32.9445	50.0436	Down
PAK3	1.46871e-56	2.89144e-06	129.554	1209.37	Down
PHACTR1	1.7575e-50	2.89144e-06	159.951	1334.85	Down
BCL2L2	2.64437e-41	2.89144e-06	153.562	626.456	Down
HS3ST2	1.62297e-31	2.89144e-06	85.1791	1423.65	Down
ATP1B1	4.16604e-25	2.89144e-06	1721.06	5975.29	Down
GATAD2A	1.2202e-07	2.89144e-06	478.741	173.932	Up
NR1I2	4.76971e-08	2.95107e-06	26.026	30.3104	Down
C20orf46	1.42399e-38	2.95115e-06	32.9598	75.5888	Down
BSN	6.74785e-56	2.95117e-06	63.0029	721.781	Down
NBEA	5.57887e-35	2.95117e-06	176.766	937.153	Down
PET112L	8.71533e-09	2.95117e-06	100.616	168.395	Down
SV2B	5.42806e-78	2.95118e-06	118.627	3219.23	Down
RPS6KA4	3.28136e-11	2.95118e-06	68.2397	99.0689	Down
NME4	4.23455e-09	2.95118e-06	546.628	222.95	Up
PAK1IP1	2.97951e-06	2.95118e-06	228.688	136.505	Up
ANKS1B	7.38184e-37	3.01205e-06	19.7324	39.948	Down
SEMA6B	1.40662e-32	3.01206e-06	39.9607	72.0565	Down
ATP6V1G2	3.81456e-61	3.01209e-06	313.661	3403.53	Down
RAB26	3.07354e-33	3.01209e-06	40.7433	155.437	Down
NEFL	6.32218e-32	3.01209e-06	266.553	2824.8	Down
RUNDC3B	6.44671e-23	3.0121e-06	63.31	232.428	Down
C5orf3	2.67342e-10	3.0121e-06	150.692	62.5512	Up
AP3S1	2.89769e-09	3.0121e-06	1494.44	2277.76	Down
POPDC3	2.00657e-07	3.0121e-06	86.4936	397.475	Down
FAM20B	2.66539e-07	3.0121e-06	139.39	229.05	Down
EPS8L1	5.72689e-10	3.04298e-06	27.5218	33.6831	Down
KIAA1107	1.47636e-37	3.07421e-06	75.0404	778.534	Down
SLC27A2	3.53618e-22	3.07422e-06	22.3646	43.3488	Down
ANXA5	7.89197e-11	3.07422e-06	2888.03	825.931	Up
SYP	9.08799e-51	3.07423e-06	72.0808	387.538	Down
PPP3CA	1.94959e-46	3.07423e-06	665.198	2570.7	Down
BEX4	2.23854e-18	3.07423e-06	728.765	1894.89	Down
KLHL26	2.78889e-13	3.07423e-06	127.274	295.744	Down
RELN	3.01242e-10	3.07423e-06	55.4199	248.805	Down
SGSM3	5.17865e-09	3.07423e-06	48.8418	63.6294	Down
SREBF2	1.20011e-07	3.07423e-06	74.9149	123.858	Down
MCF2	2.25361e-22	3.13748e-06	20.9304	33.6173	Down
NCDN	4.41093e-65	3.13757e-06	66.7177	209.596	Down
SLC8A2	6.17088e-62	3.13757e-06	42.5499	400.12	Down
SSTR4	2.22862e-09	3.13757e-06	25.8157	32.5547	Down
HIF1A	4.9084e-07	3.13757e-06	4068.5	1964.74	Up
NPTX1	6.64662e-56	3.13759e-06	148.133	1888.05	Down
CTNNA1	2.64221e-08	3.13759e-06	1338.47	623.955	Up
IFNAR2	5.89837e-08	3.13759e-06	173.773	105.527	Up
RRAGC	1.50708e-06	3.13759e-06	847.821	416.605	Up
HNRNPA2B1	3.7738e-06	3.13759e-06	3033.97	1594.19	Up
ADRB1	4.88141e-16	3.20214e-06	21.9537	29.8646	Down
TFF2	2.69655e-11	3.20217e-06	32.3808	46.1525	Down
MTCH1	1.24047e-24	3.2022e-06	2165.88	4192.24	Down
PPIB	4.4021e-07	3.2022e-06	1363.13	410.211	Up
DLGAP2	3.46632e-48	3.268e-06	23.8579	60.4855	Down
ESR1	1.79472e-10	3.26801e-06	26.01	30.1064	Down
HSFX1	2.86693e-19	3.26805e-06	23.4108	34.0795	Down
ABCB9	3.6423e-08	3.26807e-06	38.9466	54.9805	Down
AP3B2	3.69718e-58	3.26808e-06	58.6992	362.811	Down
SLC9A6	1.37702e-53	3.26808e-06	571.975	2426.35	Down
CAP2	3.86749e-48	3.26808e-06	440.552	2319.59	Down
CAMK1G	1.93363e-42	3.26808e-06	29.7865	142.654	Down
FASN	3.51602e-09	3.26808e-06	63.1358	107.503	Down
CEBPZ	3.33739e-08	3.26808e-06	409.668	234.924	Up
SCAMP1	3.6564e-08	3.26808e-06	169.812	276.573	Down
RNPEP	7.99001e-07	3.26808e-06	255.832	114.497	Up
LYPLA1	9.43054e-07	3.26808e-06	931.179	308.46	Up
PVRL1	6.15246e-16	3.3014e-06	25.5911	30.3835	Down
CD6	1.71732e-09	3.33521e-06	31.037	36.6005	Down
NRIP2	1.31362e-07	3.33524e-06	22.0908	36.5712	Down
NOS1AP	3.48595e-36	3.33525e-06	60.1439	204.494	Down
TPPP	4.60404e-17	3.33525e-06	33.9727	93.4075	Down
MRAS	1.98759e-31	3.33526e-06	182.824	502.671	Down
ZMPSTE24	2.60796e-08	3.33526e-06	891.887	426.31	Up
CACNA1G	7.1084e-11	3.36927e-06	27.7182	35.6848	Down
GIF	7.79025e-08	3.40371e-06	32.9068	42.0045	Down
AFF2	1.82372e-17	3.40373e-06	26.0902	33.3879	Down
HPCA	5.69461e-45	3.40375e-06	84.8458	947.754	Down
PCSK2	5.85382e-31	3.40377e-06	50.467	312.624	Down
FTO	2.31953e-12	3.40377e-06	967.041	1680.85	Down
PLEKHM2	1.70085e-11	3.40377e-06	104.969	163.345	Down
DYNLT1	7.0552e-09	3.40377e-06	2610.78	917.375	Up
MSN	2.01948e-08	3.40377e-06	1238.28	288.246	Up
C5orf28	7.82841e-07	3.40377e-06	127.441	59.1855	Up
KCNJ6	1.59524e-38	3.4385e-06	44.0154	214.915	Down
GPI	3.71028e-07	3.43851e-06	1073.24	1863.39	Down
CDKL1	9.51151e-18	3.47361e-06	32.8186	52.8223	Down
DTNB	4.76352e-43	3.47362e-06	42.029	99.0904	Down
GAD2	4.49477e-42	3.47362e-06	28.3893	73.384	Down
TSPAN13	2.03606e-06	3.47362e-06	1139.31	1933.67	Down
SLC16A1	2.16692e-06	3.47362e-06	299.245	112.629	Up
TMED5	2.20181e-06	3.47362e-06	456.864	216.006	Up
GABARAPL3	3.63523e-14	3.54476e-06	23.814	30.1454	Down
GARNL4	2.49086e-41	3.54484e-06	64.1817	449.517	Down
YBX2	1.67206e-13	3.54484e-06	34.7684	49.0675	Down
ACTR3B	1.86025e-30	3.54485e-06	126.476	430.54	Down
RALYL	2.24824e-27	3.54485e-06	96.4672	868.673	Down
CYB561	4.11587e-12	3.54485e-06	97.9227	167.184	Down
TJP3	2.97382e-09	3.54485e-06	24.9531	29.0172	Down
POLD2	7.29955e-08	3.54485e-06	388.899	173.526	Up
ATP6V0A1	2.05641e-52	3.61748e-06	121.276	424.485	Down
PRPF40A	2.21581e-10	3.61748e-06	450.753	237.323	Up
C1orf164	2.84951e-10	3.61748e-06	222.955	378.794	Down
CPT2	1.3431e-07	3.61748e-06	111.541	65.1837	Up
GART	1.24884e-06	3.61748e-06	69.279	46.1013	Up
TOMM20	2.32194e-06	3.61748e-06	1409.86	2007.04	Down
TMEM24	1.09021e-43	3.69151e-06	60.8866	213.901	Down
SPDEF	3.76401e-12	3.69151e-06	41.7324	51.8578	Down
KCNQ3	2.55606e-26	3.69153e-06	38.7394	66.3181	Down
HDAC1	4.92161e-13	3.69153e-06	495.013	166.782	Up
NCK1	5.25398e-07	3.69153e-06	277.293	139.982	Up
GABRG2	2.05761e-61	3.76691e-06	35.3563	532.802	Down
KIF5A	1.33607e-24	3.76694e-06	36.9972	215.768	Down
KIAA1086	7.65013e-23	3.767e-06	22.7542	43.3461	Down
RIMBP2	3.64372e-69	3.76702e-06	43.0589	755.069	Down
EPHB6	5.02378e-50	3.76702e-06	41.4524	360.461	Down
BAIAP3	1.55096e-17	3.76702e-06	34.475	50.6328	Down
TERF2	6.35852e-20	3.76703e-06	530.733	1135.58	Down
RPN2	6.47926e-10	3.76703e-06	2973.77	1274.09	Up
WDTC1	1.29593e-08	3.76703e-06	81.1576	107.857	Down
BBS7	5.81269e-08	3.76703e-06	33.92	54.6728	Down
TRIM8	5.85174e-07	3.76703e-06	464.627	770.828	Down
SPTBN1	3.59856e-20	3.844e-06	97.9022	166.36	Down
ERC2	3.61444e-66	3.84402e-06	127.512	1532.41	Down
KIF3A	1.02872e-17	3.84402e-06	96.7774	240.936	Down
NAGPA	1.47585e-16	3.84402e-06	78.1281	139.005	Down
COX6C	5.61744e-13	3.84402e-06	5534.57	8394.93	Down
CD63	1.67428e-08	3.84402e-06	8338.96	4089.28	Up
ANKMY2	8.84146e-08	3.84402e-06	1116.78	1876.62	Down
MGC4172	1.61136e-07	3.84402e-06	54.6711	90.1472	Down
APBA3	2.88587e-07	3.92243e-06	69.5877	46.5571	Up
PRKACA	2.11453e-09	3.92248e-06	73.6943	94.8695	Down
CNKSR2	2.73925e-60	3.92251e-06	39.7049	426.705	Down
PPP1R13B	2.81089e-31	3.92251e-06	57.2121	155.875	Down
DUSP26	7.78343e-24	3.92251e-06	82.0807	283.596	Down
LPHN1	4.47168e-23	3.92251e-06	121.818	304.361	Down
FAM111A	6.35057e-08	3.92251e-06	316.285	102.277	Up
PDIA4	3.02146e-07	3.92251e-06	271.499	92.7927	Up
RPLP2	4.02233e-07	3.92251e-06	716.73	526.902	Up
KDELR2	1.33993e-06	3.92251e-06	977.034	307.423	Up
THOC2	2.40906e-06	3.92251e-06	345.118	159.903	Up
FBXW7	6.907e-46	4.00252e-06	112.102	620.646	Down
STS	2.74802e-18	4.00252e-06	51.5534	94.4266	Down
SCN2A	4.36789e-69	4.00253e-06	73.9094	926.248	Down
NELL1	5.64991e-41	4.00253e-06	73.5222	758.167	Down
ATP6V0C	3.00909e-37	4.00253e-06	2317.29	5437.63	Down
SGSM2	3.34081e-23	4.00253e-06	257.642	654.807	Down
KIFAP3	9.77614e-20	4.00253e-06	605.715	1332.78	Down
PNMA2	1.75516e-19	4.00253e-06	257.202	543.154	Down
TCF25	1.19925e-09	4.00253e-06	596.71	866.711	Down
RELA	3.35606e-09	4.00253e-06	134.095	74.9836	Up
SCYE1	8.68254e-09	4.00253e-06	348.475	145.716	Up
RAP1A	3.42638e-08	4.00253e-06	801.326	406.897	Up
USP8	1.46302e-06	4.00253e-06	371.335	200.052	Up
NOX5	5.39871e-11	4.08407e-06	37.888	49.171	Down
CGREF1	2.66909e-31	4.08412e-06	41.0223	110.657	Down

## Sheet: significant GO terms
Category	Term	Count	%	PValue	Genes	List Total	Pop Hits	Pop Total	Fold Enrichment	Bonferroni	Benjamini
GOTERM_CC_ALL	GO:0045202~synapse	57	0.0466	1.38926e-15	SLC30A3, SV2C, SYP, CYFIP2, SYN2, UNC13A, GLRB, DLG4, CADPS2, BSN, GABRA3, SNPH, GRIN2C, GRIN2A, CLSTN1, SYT5, AMPH, GABRA4, GABRG2, GABRD, GRIN2B, CAMK2A, HOMER1, GAD2, DLGAP2, GABRB2, GABRA2, CPLX3, SYT1, GRM2, GRM7, GRIN1, ERC2, PCLO, PSD3, SV2B, CABP1, CPEB1, LIN7B, RIMS3, NEFM, GABRA1, CDK5, SHANK2, SNAP25, DLGAP1, PICK1, APBB1, RIMBP2, SV2A, NBEA, NPTN, DOC2A, PHACTR1, FAIM2, VAMP1, VAMP2,	1038	181	10571	3.20712	1.20659e-12	1.20659e-12
GOTERM_BP_ALL	GO:0006810~transport	288	0.2357	3.09593e-14	ATP6V0D1, SV2C, ABCA4, CNNM2, ANK1, CPT2, TM9SF1, SNX5, RIMS2, STXBP1, SLC16A1, CLNS1A, FDX1, ZFYVE9, OPTN, SLC6A15, KCNN1, XK, SLC25A14, BAT1, SLC22A1, CACNA1B, GABRA4, BARD1, UQCRB, GRIN2B, SCN2A, KCNA3, CACNA1I, ADRB3, ATP6V1D, SSR1, KCNJ6, SSR2, CPLX3, KCNA4, OCA2, OSBPL1A, DNAL4, KCNV1, GRIN1, DNM1, YWHAB, SNCA, NPTX1, KIF3C, AP2A2, LIN7B, ARF3, RAB3B, RIMS3, DDX39, SCN10A, CPNE6, TOMM20, PI…	1002	1990	10301	1.48782	1.57354e-10	1.57354e-10
GOTERM_BP_ALL	GO:0007268~synaptic transmission	69	0.0565	8.4187e-14	SST, RAB3A, MAPK1, VIPR1, SYN2, GLRB, DRD1, HTR2A, SCN2B, SNCB, BAIAP3, DLG4, PI4KA, KCNN1, GABARAPL1, HPRT1, KCNMA1, BSN, RASGRF1, GRM5, CACNA1B, SNPH, GRIN2A, SYT5, PARK2, AMPH, PDYN, GABRD, GRIN2B, CAMK4, DRD5, HOMER1, NOS1AP, GAD2, DLGAP2, HRH3, GRM1, GABRB2, CPLX3, GABRA2, SYT1, OPRK1, GRM2, GRM7, CRH, KCNQ3, GRIN1, DNM1, PCLO, SNCA, NPTX1, STX1A, LARGE, LIN7B, SCN10A, CPNE6, APBA1, KIF5A, H…	1002	271	10301	2.61753	4.27507e-10	2.13753e-10
GOTERM_BP_ALL	GO:0019226~transmission of nerve impulse	75	0.0614	1.0494e-13	SST, RAB3A, SOD1, SPTBN4, MAPK1, VIPR1, SYN2, GLRB, DRD1, HTR2A, SCN2B, BAIAP3, SNCB, DLG4, PI4KA, KCNN1, GABARAPL1, HPRT1, KCNMA1, CD9, BSN, RASGRF1, GRM5, CACNA1B, SNPH, GRIN2A, SYT5, PARK2, AMPH, PDYN, GABRD, GRIN2B, CAMK4, DRD5, HOMER1, NOS1AP, GAD2, DLGAP2, NRG1, HRH3, GRM1, GABRB2, CPLX3, GABRA2, SYT1, OPRK1, GRM2, GRM7, CRH, KCNQ3, GRIN1, DNM1, CACNG2, PCLO, SNCA, NPTX1, STX1A, LARGE, LIN7…	1002	310	10301	2.4872	5.32974e-10	1.77658e-10
GOTERM_BP_ALL	GO:0051234~establishment of localization	292	0.239	6.88525e-13	ATP6V0D1, SV2C, ABCA4, CNNM2, ANK1, CPT2, TM9SF1, SNX5, RIMS2, STXBP1, SLC16A1, CLNS1A, FDX1, ZFYVE9, OPTN, SLC6A15, KCNN1, XK, SLC25A14, BAT1, SLC22A1, CACNA1B, GABRA4, BARD1, UQCRB, SCN2A, GRIN2B, KCNA3, CACNA1I, ADRB3, ATP6V1D, SSR1, KCNJ6, SSR2, CPLX3, KCNA4, OCA2, OSBPL1A, DNAL4, KCNV1, GRIN1, DNM1, YWHAB, SNCA, NPTX1, KIF3C, AP2A2, LIN7B, ARF3, RAB3B, RIMS3, DDX39, SCN10A, CPNE6, TOMM20, PT…	1002	2074	10301	1.44739	3.49789e-09	8.74472e-10
GOTERM_CC_ALL	GO:0043005~neuron projection	34	0.0278	8.64248e-13	CCK, GAD2, SOD1, UCHL1, SPTBN4, KCND3, GRM1, FREQ, CAMK2N1, SYT1, ULK1, GRM2, MAP1S, NEFL, MYO5A, SNCG, ESR1, GRIN1, MARK4, OPA1, KCNJ12, PRKCG, HTR2A, DRP2, CPNE6, NEFM, KIF5A, CDK5, GRIN2A, SYT5, PARK2, GRIN2B, DDN, IGHMBP2,	1038	85	10571	4.0736	7.22469e-10	3.61235e-10
GOTERM_BP_ALL	GO:0051179~localization	326	0.2668	2.36384e-12	ATP6V0D1, SV2C, ABCA4, CNNM2, ANK1, CPT2, CAMK2N1, TM9SF1, SNX5, RIMS2, STXBP1, SLC16A1, CLNS1A, FDX1, SLIT3, ZFYVE9, OPTN, SLC6A15, WASF1, KCNN1, XK, SLC25A14, BAT1, SLC22A1, CACNA1B, GABRA4, BARD1, UQCRB, SCN2A, GRIN2B, KCNA3, CACNA1I, ADRB3, CCK, ATP6V1D, SSR1, KCNJ6, SSR2, CPLX3, KCNA4, OCA2, OSBPL1A, DNAL4, KCNV1, GRIN1, DNM1, YWHAB, SNCA, NPTX1, KIF3C, AP2A2, LIN7B, ARF3, RAB3B, RIMS3, DDX3…	1002	2404	10301	1.3941	1.20085e-08	2.40171e-09
GOTERM_CC_ALL	GO:0016020~membrane	548	0.4484	8.35764e-10	ATP6V0D1, PVRL1, SV2C, ABCA4, CPT2, PORCN, TM9SF1, KIAA1467, STS, STXBP1, SLC16A1, MYOC, DOCK9, GNB5, HS3ST2, FUT3, PHLPPL, LANCL1, BCL2L2, KCNN1, XK, SLC25A14, FUT1, GRM5, SLC22A1, CLSTN1, UQCRB, GRIN2B, CACNA1I, ADRB3, C14orf147, BFSP1, TM2D3, KCNJ6, BASP1, SSR2, KCNA4, FAAH, OCA2, C1orf27, EFNA3, KCNV1, ELOVL4, MADD, DNM1, B4GALT6, ALPPL2, ENTPD3, TNFRSF1A, PTPRT, AP2A2, RAB3B, C1orf9, TOMM20,…	1038	4635	10571	1.20406	6.98699e-07	2.329e-07
GOTERM_MF_ALL	GO:0015075~ion transmembrane transporter activity	100	0.0818	1.97941e-09	ATP6V0D1, COX4I1, COX5A, CACNB1, SCN2B, KCMF1, ATP5B, CACNA1S, SLC6A15, KCNN1, SLC9A6, ATP8A2, KCNMA1, SLC22A1, CACNA1B, GRIN2A, CACNA2D3, SLC41A3, GABRA4, GABRD, UQCRB, GRIN2B, SCN2A, SLC25A12, CACNA1I, KCNA3, ATP6V1D, KCTD5, ATP6V0A2, KCNJ6, KCND3, ATP6V0C, GABRB2, KCNA4, OCA2, CLCN4, KCNB2, KCNV1, KCNAB2, GRIN1, CACNA1A, RHCG, SLC9A2, SLC39A1, SCN10A, KCTD3, ATP6V1H, SLC12A9, CNGB1, ATP8A1, HC…	1067	559	10910	1.82915	5.47107e-06	5.47107e-06
GOTERM_BP_ALL	GO:0007269~neurotransmitter secretion	19	0.0155	2.62316e-09	RAB3A, NOS1AP, LIN7B, HRH3, KCNMA1, CPLX3, SYT1, GRM2, SNPH, CACNA1B, SNAP25, PARK2, SYN2, GRIN2B, PCLO, HTR2A, SNCA, BAIAP3, VAMP2,	1002	38	10301	5.14022	1.33255e-05	2.22094e-06

## Sheet: GO terms cluster
Functional Group 1	Median: 2.7265803258317667E-5	Geo: 1.6476321881201071E-6	CCK, GAD2, SOD1, UCHL1, SPTBN4, KCND3, GRM1, FREQ, CAMK2N1, SYT1, ULK1, GRM2, MAP1S, NEFL, MYO5A, SNCG, ESR1, GRIN1, MARK4, OPA1, KCNJ12, PRKCG, HTR2A, DRP2, CPNE6, NEFM, KIF5A, CDK5, GRIN2A, SYT5, PARK2, GRIN2B, DDN, IGHMBP2, MYOC, BAIAP2, CTNNA1, RDX, DPYSL3, MSN, WASF1, CABYR, HLA-C, DRD5, PIB5PA, RHO, BASP1, DNAL4, CACNA1A, CPEB1, LDB3, SH3PXD2A, APBB1,
Category	Term	Count	%	PValue	Genes	List Total	Pop Hits	Pop Total	Fold Enrichment	Bonferroni	Benjamini
GOTERM_CC_ALL	GO:0043005~neuron projection	34	0.0279	8.64248e-13	CCK, GAD2, SOD1, UCHL1, SPTBN4, KCND3, GRM1, FREQ, CAMK2N1, SYT1, ULK1, GRM2, MAP1S, NEFL, MYO5A, SNCG, ESR1, GRIN1, MARK4, OPA1, KCNJ12, PRKCG, HTR2A, DRP2, CPNE6, NEFM, KIF5A, CDK5, GRIN2A, SYT5, PARK2, GRIN2B, DDN, IGHMBP2,	1038	85	10571	4.0736	7.22469e-10	3.61235e-10
GOTERM_CC_ALL	GO:0042995~cell projection	53	0.0435	3.70388e-06	SOD1, UCHL1, SPTBN4, CAMK2N1, MAP1S, MYO5A, SNCG, ESR1, MARK4, MYOC, BAIAP2, CTNNA1, KCNJ12, PRKCG, DRP2, HTR2A, RDX, DPYSL3, MSN, WASF1, CABYR, HLA-C, GRIN2A, SYT5, PARK2, GRIN2B, DRD5, IGHMBP2, CCK, GAD2, PIB5PA, RHO, KCND3, GRM1, BASP1, FREQ, SYT1, ULK1, GRM2, DNAL4, NEFL, GRIN1, OPA1, CACNA1A, CPEB1, LDB3, SH3PXD2A, NEFM, KIF5A, CPNE6, CDK5, APBB1, DDN,	1038	279	10571	1.9346	0.00309166	0.000193509
GOTERM_CC_ALL	GO:0030425~dendrite	14	0.0115	2.72658e-05	SOD1, GRM1, FREQ, CPNE6, CAMK2N1, CDK5, MAP1S, GRIN1, OPA1, KCNJ12, DDN, PRKCG, DRP2, HTR2A,	1038	37	10571	3.85341	0.0225367	0.00103558
GOTERM_CC_ALL	GO:0043025~cell soma	12	0.0098	0.000349431	SYT5, SOD1, UCHL1, SNCG, ESR1, SPTBN4, KCND3, KCNJ12, CAMK2N1, IGHMBP2, CDK5, MAP1S,	1038	35	10571	3.49166	0.253363	0.0111746
GOTERM_CC_ALL	GO:0030424~axon	13	0.0107	0.000398131	CCK, GAD2, UCHL1, SPTBN4, FREQ, NEFM, CPNE6, GRM2, CDK5, NEFL, SNCG, ESR1, IGHMBP2,	1038	41	10571	3.22908	0.283161	0.0122541
Functional Group 2	Median: 1.01529802416911E-5	Geo: 7.669026115035689E-6	SST, RAB3A, MAPK1, VIPR1, SYN2, GLRB, DRD1, HTR2A, SCN2B, SNCB, BAIAP3, DLG4, PI4KA, KCNN1, GABARAPL1, HPRT1, KCNMA1, BSN, RASGRF1, GRM5, CACNA1B, SNPH, GRIN2A, SYT5, PARK2, AMPH, PDYN, GABRD, GRIN2B, CAMK4, DRD5, HOMER1, NOS1AP, GAD2, DLGAP2, HRH3, GRM1, GABRB2, CPLX3, GABRA2, SYT1, OPRK1, GRM2, GRM7, CRH, KCNQ3, GRIN1, DNM1, PCLO, SNCA, NPTX1, STX1A, LARGE, LIN7B, SCN10A, CPNE6, APBA1, KIF5A, H…
Category	Term	Count	%	PValue	Genes	List Total	Pop Hits	Pop Total	Fold Enrichment	Bonferroni	Benjamini
GOTERM_BP_ALL	GO:0007268~synaptic transmission	69	0.0566	8.4187e-14	SST, RAB3A, MAPK1, VIPR1, SYN2, GLRB, DRD1, HTR2A, SCN2B, SNCB, BAIAP3, DLG4, PI4KA, KCNN1, GABARAPL1, HPRT1, KCNMA1, BSN, RASGRF1, GRM5, CACNA1B, SNPH, GRIN2A, SYT5, PARK2, AMPH, PDYN, GABRD, GRIN2B, CAMK4, DRD5, HOMER1, NOS1AP, GAD2, DLGAP2, HRH3, GRM1, GABRB2, CPLX3, GABRA2, SYT1, OPRK1, GRM2, GRM7, CRH, KCNQ3, GRIN1, DNM1, PCLO, SNCA, NPTX1, STX1A, LARGE, LIN7B, SCN10A, CPNE6, APBA1, KIF5A, H…	1002	271	10301	2.61753	4.27507e-10	2.13753e-10
GOTERM_BP_ALL	GO:0019226~transmission of nerve impulse	75	0.0615	1.0494e-13	SST, RAB3A, SOD1, SPTBN4, MAPK1, VIPR1, SYN2, GLRB, DRD1, HTR2A, SCN2B, BAIAP3, SNCB, DLG4, PI4KA, KCNN1, GABARAPL1, HPRT1, KCNMA1, CD9, BSN, RASGRF1, GRM5, CACNA1B, SNPH, GRIN2A, SYT5, PARK2, AMPH, PDYN, GABRD, GRIN2B, CAMK4, DRD5, HOMER1, NOS1AP, GAD2, DLGAP2, NRG1, HRH3, GRM1, GABRB2, CPLX3, GABRA2, SYT1, OPRK1, GRM2, GRM7, CRH, KCNQ3, GRIN1, DNM1, CACNG2, PCLO, SNCA, NPTX1, STX1A, LARGE, LIN7…	1002	310	10301	2.4872	5.32974e-10	1.77658e-10
GOTERM_BP_ALL	GO:0007269~neurotransmitter secretion	19	0.0156	2.62316e-09	RAB3A, NOS1AP, LIN7B, HRH3, KCNMA1, CPLX3, SYT1, GRM2, SNPH, CACNA1B, SNAP25, PARK2, SYN2, GRIN2B, PCLO, HTR2A, SNCA, BAIAP3, VAMP2,	1002	38	10301	5.14022	1.33255e-05	2.22094e-06
GOTERM_BP_ALL	GO:0045055~regulated secretory pathway	20	0.0164	2.43135e-08	RAB3A, NOS1AP, LIN7B, HRH3, KCNMA1, CPLX2, CPLX3, SYT1, GRM2, SNPH, CACNA1B, SNAP25, PARK2, SYN2, GRIN2B, PCLO, HTR2A, SNCA, BAIAP3, VAMP2,	1002	47	10301	4.37465	0.000123505	1.5439e-05
GOTERM_BP_ALL	GO:0003001~generation of a signal involved in cell-cell signaling	24	0.0197	6.14515e-08	RAB3A, NOS1AP, STX1A, LIN7B, HRH3, KCNMA1, CPLX3, SYT1, GRM2, SNPH, CACNA1B, EIF2AK3, SNAP25, RIMS2, PARK2, SCG5, SYN2, GRIN2B, CAMK2G, PCLO, HTR2A, BAIAP3, SNCA, VAMP2,	1002	69	10301	3.5758	0.000312125	3.46854e-05
GOTERM_BP_ALL	GO:0001505~regulation of neurotransmitter levels	24	0.0197	2.62009e-07	RAB3A, NOS1AP, GAD2, LIN7B, HPRT1, HRH3, KCNMA1, GABRA2, CPLX3, SYT1, GRM2, SNPH, CACNA1B, SNAP25, PARK2, SYN2, GRIN2B, PCLO, DRD1, HTR2A, BAIAP3, SNCB, SNCA, VAMP2,	1002	74	10301	3.3342	0.00133012	0.000133092
GOTERM_BP_ALL	GO:0050877~neurological system process	103	0.0845	2.53252e-06	SST, RAB3A, ABCA4, VIPR1, CCKBR, SEMA4A, POU6F2, MYOC, GNAL, CLNS1A, DRD1, SCN2B, MYO9A, BAIAP3, DLG4, CRYM, KCNN1, KCNMA1, RASGRF1, BSN, GRM5, CACNA1B, SNPH, THRB, GRIN2A, PARK2, AMPH, GABRD, OAT, PDYN, GRIN2B, CAMK4, SLC24A2, HOMER1, GAD2, NOS1AP, RHO, CDKN2D, GRM1, HRH3, GABRB2, CPLX3, SYT1, OPRK1, GRM7, ELOVL4, DNM1, GRIN1, SNCA, NPTX1, LIN7B, SCN10A, CPNE6, HTR2C, SNAP25, DRD1IP, CNGB1, ACCN…	1002	674	10301	1.57105	0.0127828	0.000918523
GOTERM_BP_ALL	GO:0007267~cell-cell signaling	94	0.0771	4.05929e-06	SST, RAB3A, SOD1, FGF21, SPTBN4, MAPK1, SEMA4F, VIPR1, SSTR2, WNT8B, SCYE1, RIMS2, SYN2, PCSK2, GLRB, DRD1, HTR2A, SCN2B, BAIAP3, SNCB, DLG4, PI4KA, KCNN1, GABARAPL1, HPRT1, KCNMA1, TRHDE, CD9, BSN, RASGRF1, ADAM17, GRM5, SNPH, CACNA1B, GRIN2A, SYT5, PARK2, AMPH, SCG5, PDYN, GABRD, GRIN2B, CAMK4, DRD5, HOMER1, ADCYAP1, NOS1AP, GAD2, DLGAP2, NRG1, HRH3, GRM1, GABRB2, GABRA2, CPLX3, SYT1, OPRK1, EF…	1002	606	10301	1.59466	0.0204101	0.0013738
GOTERM_BP_ALL	GO:0006887~exocytosis	22	0.018	8.85608e-06	RAB3A, STX1A, ANK1, LIN7B, RAB3B, RIMS3, CPLX2, CPLX3, CADPS2, VTI1B, SYT1, SNPH, SNAP25, SCAMP1, RIMS2, STXBP1, TXLNA, UNC13A, DOC2A, PCLO, RAB26, VAMP2,	1002	77	10301	2.93727	0.0439921	0.00280787
GOTERM_MF_ALL	GO:0000149~SNARE binding	10	0.0082	9.24089e-06	SNPH, SNAP25, STX1A, ABCA1, CPLX2, CACNA1A, CPLX3, NSF, SYT1, VAMP2,	1067	17	10910	6.01466	0.0252185	0.0023193
GOTERM_BP_ALL	GO:0045045~secretory pathway	40	0.0328	1.0153e-05	RAB3A, NOS1AP, ANK1, HRH3, CPLX3, VTI1B, SYT1, GRM2, SCAMP1, RIMS2, STXBP1, SYN2, SCAMP2, UNC13A, PCLO, RAB26, HTR2A, SNCA, BAIAP3, TXNDC1, OPTN, STX1A, ARF3, LIN7B, RAB3B, RIMS3, KCNMA1, CPLX2, CADPS2, CACNA1B, SNPH, SNAP25, PICK1, PARK2, TXLNA, GRIN2B, NBEA, DOC2A, AP3B2, VAMP2,	1002	196	10301	2.09805	0.0502699	0.00302937
GOTERM_BP_ALL	GO:0032940~secretion by cell	45	0.0369	3.03812e-05	RAB3A, NOS1AP, ANK1, HRH3, CPLX3, VTI1B, SYT1, GRM2, SCAMP1, RIMS2, STXBP1, SEC61A2, SYN2, SCAMP2, UNC13A, ABCA1, PCLO, RAB26, HTR2A, BAIAP3, SNCA, TXNDC1, OPTN, STX1A, PDIA4, ARF3, LIN7B, RAB3B, RIMS3, KCNMA1, CPLX2, NOX5, CADPS2, CANX, CACNA1B, SNPH, SNAP25, PICK1, PARK2, TXLNA, GRIN2B, NBEA, DOC2A, AP3B2, VAMP2,	1002	242	10301	1.91165	0.143018	0.00768724
GOTERM_BP_ALL	GO:0016192~vesicle-mediated transport	67	0.055	7.38882e-05	RAB3A, RTN3, SPTBN4, ANK1, SYP, CPNE3, CD63, SCAMP1, RIMS2, STXBP1, SCAMP2, UNC13A, NECAP2, AP1M2, ZFYVE9, OPTN, LRP8, NEDD4L, CPLX2, AP1S1, STXBP6, CADPS2, SNPH, AMPH, TXLNA, AP3B2, ADRB3, CLTC, CPLX3, VTI1B, SYT1, OSBPL1A, AP3S1, KDELR2, DNM1, ABCA1, PCLO, RAB26, SNCA, STXBP5L, TXNDC1, VPS35, SYNJ1, STX1A, AP2A2, MAP4K2, LIN7B, ARF3, RAB3B, SH3GL2, RIMS3, AP3M2, CPNE6, LRP10, ATP6V1H, CLTB, SNA…	1002	425	10301	1.62068	0.312962	0.0155186
GOTERM_BP_ALL	GO:0048489~synaptic vesicle transport	9	0.0074	0.000139062	SNPH, SNAP25, SYNJ1, UNC13A, PCLO, CPLX3, SYP, SNCA, VAMP2,	1002	18	10301	5.14022	0.506623	0.0240671
GOTERM_BP_ALL	GO:0003008~system process	123	0.1009	0.000398296	SST, RAB3A, ABCA4, VIPR1, CCKBR, SEMA4A, POU6F2, MYOC, GNAL, CLNS1A, DRD1, CACNB1, SCN2B, MYO9A, BAIAP3, DLG4, CRYM, CACNA1S, KCNN1, NEDD4L, KCNMA1, RASGRF1, BSN, GRM5, CACNA1B, SNPH, THRB, ADRBK1, GRIN2A, DAG1, PARK2, AMPH, OAT, GABRD, PDYN, GRIN2B, CAMK4, ADRB3, SLC24A2, HOMER1, NOS1AP, GAD2, RHO, CDKN2D, GRM1, HRH3, GABRB2, CPLX3, SYT1, OPRK1, GRM7, KCNB2, ELOVL4, DNM1, GRIN1, SNCA, NPTX1, LIN…	1002	941	10301	1.34378	0.867841	0.0430408
GOTERM_BP_ALL	GO:0046903~secretion	50	0.041	0.0011898	RAB3A, ANK1, RIMS2, SCAMP1, STXBP1, SYN2, UNC13A, SCAMP2, HTR2A, BAIAP3, OPTN, PDIA4, NEDD4L, KCNMA1, CPLX2, CADPS2, SNPH, CACNA1B, CANX, PARK2, SCG5, TXLNA, GRIN2B, AP3B2, NOS1AP, HRH3, CPLX3, SYT1, VTI1B, GRM2, SEC61A2, ABCA1, PCLO, RAB26, SNCA, TXNDC1, STX1A, LIN7B, ARF3, RAB3B, RIMS3, NOX5, PTGES2, SNAP25, EIF2AK3, PICK1, NBEA, DOC2A, CAMK2G, VAMP2,	1002	325	10301	1.58161	0.997637	0.10784
GOTERM_BP_ALL	GO:0016079~synaptic vesicle exocytosis	5	0.0041	0.00450466	SNPH, SNAP25, PCLO, CPLX3, VAMP2,	1002	8	10301	6.42527	1	0.305146
GOTERM_BP_ALL	GO:0046928~regulation of neurotransmitter secretion	5	0.0041	0.0167485	PARK2, GRIN2B, CPLX3, HTR2A, SNCA,	1002	11	10301	4.67293	1	0.639931
GOTERM_BP_ALL	GO:0007270~nerve-nerve synaptic transmission	6	0.0049	0.0196716	DLGAP2, PARK2, CAMK4, DRD5, HTR2A, SNCA,	1002	17	10301	3.62839	1	0.678263
GOTERM_BP_ALL	GO:0051046~regulation of secretion	8	0.0066	0.348395	SNAP25, PARK2, SCG5, STX1A, GRIN2B, CPLX3, HTR2A, SNCA,	1002	59	10301	1.39396	1	0.999463
GOTERM_BP_ALL	GO:0032501~multicellular organismal process	275	0.2256	0.640718	BEX1, EMX1, ELAVL1, ABCA4, SPIN1, SEMA4A, STS, MYOC, GNAL, CLNS1A, TCTN1, SLIT3, DRP2, ADAM23, MYO9A, TAGLN3, NPAS1, PIP5K1C, KCNN1, GPI, ID3, GRM5, ALOX12B, ADRBK1, SPARC, CACNA1B, BARD1, OAT, GRIN2B, ADRB3, CCK, RHO, GRM1, ANXA5, CPLX3, ENC1, NRGN, OSBPL1A, VEZF1, ELOVL4, GRIN1, DNM1, PNMA1, SPDEF, EDIL3, KRT31, SNCA, NPTX1, LIN7B, PHC2, SCN10A, CPNE6, MBD2, HTR2C, PTPRZ1, HOXB1, DRD1IP, PICK1,…	1002	2865	10301	0.986779	1	0.999984
