# Supplementary material for: Investigation gene and microRNA expression in glioblastoma
Source: BMC Genomics. 2010 Dec 1;11(Suppl 3):S16. doi: 10.1186/1471-2164-11-S3-S16 (PMC2999346; doi:10.1186/1471-2164-11-S3-S16)
Supplement: Additional file 2 — Three sheets gave the list of 131 significant pathways indentified by TAPPA method, the list of 40 significant pathways indentified by Fisher Exact Test and the list of 30 pathways shared by two methods, respectively. [file 1471-2164-11-S3-S16-S2.xls]

## Sheet: TAPPA
Pathway Id	Pathway Symbol	Gene Numbers	Group Type	p(PCI)
hsa00400	Phenylalanine, tyrosine and tryptophan biosynthesis	9	Amino Acid Metabolism	2.48669e-08
hsa00252	Alanine and aspartate metabolism	33	Amino Acid Metabolism	1.34872e-07
hsa00360	Phenylalanine metabolism	21	Amino Acid Metabolism	1.37991e-07
hsa00251	Glutamate metabolism	31	Amino Acid Metabolism	1.51178e-07
hsa00272	Cysteine metabolism	13	Amino Acid Metabolism	1.02864e-06
hsa00350	Tyrosine metabolism	46	Amino Acid Metabolism	2.07466e-05
biocarta94	Apoptotic Signaling in Response to DNA Damage pathway	22	Apoptosis	7.80198e-05
biocarta112	Role of nicotinic acetylcholine receptors in the regulation of apoptosis pathway	16	Apoptosis|Cell Activation|Cell Signaling|Neuroscience	5.68379e-06
biocarta132	PTEN dependent cell cycle arrest and apoptosis pathway	18	Apoptosis|Cell Cycle Regulation|Cell Signaling	2.23602e-05
biocarta134	RB Tumor Suppressor/Checkpoint Signaling in response to DNA damage pathway	13	Apoptosis|Cell Cycle Regulation|Expression	1.56961e-06
biocarta109	Multiple antiapoptotic pathways from IGF-1R signaling lead to BAD phosphorylation pathway	23	Apoptosis|Cell Signaling	7.22889e-08
biocarta137	Regulation of BAD phosphorylation pathway	26	Apoptosis|Cell Signaling	1.35485e-06
biocarta113	TNFR1 Signaling Pathway pathway	29	Apoptosis|Cell Signaling|CytokinesChemokines	4.25714e-05
biocarta465	Role of MEF2D in T-cell Apoptosis pathway	23	Apoptosis|Cell Signaling|Expression	6.73974e-08
biocarta125	Neuropeptides VIP and PACAP inhibit the apoptosis of activated T cells pathway	29	Apoptosis|Cell Signaling|Immunology	9.04954e-07
biocarta104	FAS signaling pathway ( CD95 ) pathway	30	Apoptosis|Cell Signaling|Immunology	7.35054e-06
biocarta159	Toll-Like Receptor Pathway pathway	37	Apoptosis|Cell Signaling|Immunology	7.80198e-05
hsa00950	Alkaloid biosynthesis I	5	Biosynthesis of Secondary Metabolites	2.32349e-07
hsa00232	Caffeine metabolism	7	Biosynthesis of Secondary Metabolites	2.74365e-05
hsa05214	Glioma	65	Cancers	5.75186e-07
hsa00562	Inositol phosphate metabolism	49	Carbohydrate Metabolism	2.23601e-06
hsa00650	Butanoate metabolism	35	Carbohydrate Metabolism	2.03609e-05
biocarta392	Actions of Nitric Oxide in the Heart pathway	33	Cell Activation	3.16163e-08
biocarta540	Aspirin Blocks Signaling Pathway Involved in Platelet Activation pathway	22	Cell Activation	8.48612e-07
biocarta221	FOSB gene expression and drug abuse pathway	5	Cell Activation|Expression|Neuroscience	4.00753e-07
hsa04540	Gap junction	96	Cell Communication	5.20594e-08
hsa04530	Tight junction	138	Cell Communication	5.15782e-07
biocarta683	Stathmin and breast cancer resistance to antimicrotubule agents pathway	19	Cell Cycle Regulation	5.08464e-08
biocarta82	Cell Cycle: G1/S Check Point pathway	28	Cell Cycle Regulation	6.03282e-06
biocarta88	Cell Cycle: G2/M Checkpoint pathway	24	Cell Cycle Regulation	7.79678e-06
biocarta497	Regulation of cell cycle progression by Plk3 pathway	8	Cell Cycle Regulation	2.95406e-05
biocarta702	Regulation of Splicing through Sam68 pathway	6	Cell Cycle Regulation|Expression	7.93486e-08
hsa04110	Cell cycle	119	Cell Growth and Death	5.09767e-05
biocarta200	Regulation of ck1/cdk5 by type 1 glutamate receptors pathway	17	Cell Signaling	3.47871e-08
biocarta691	Roles of ?arrestin-dependent Recruitment of Src Kinases in GPCR Signaling pathway	15	Cell Signaling	3.56268e-08
biocarta211	Links between Pyk2 and Map Kinases pathway	31	Cell Signaling	4.30899e-08
biocarta693	Role of ?arrestins in the activation and targeting of MAP kinases pathway	12	Cell Signaling	4.62624e-08
biocarta92	Bioactive Peptide Induced Signaling Pathway pathway	45	Cell Signaling	4.85019e-08
biocarta584	Nitric Oxide Signaling Pathway	24	Cell Signaling	5.20594e-08
biocarta562	Ca++/ Calmodulin-dependent Protein Kinase Activation pathway	16	Cell Signaling	7.06214e-08
biocarta677	Role of MAL in Rho-Mediated Activation of SRF pathway	19	Cell Signaling	8.91162e-08
biocarta687	?arrestins in GPCR Desensitization pathway	10	Cell Signaling	9.55252e-08
biocarta1402	Regulation And Function Of ChREBP in Liver pathway	44	Cell Signaling	1.34872e-07
biocarta95	Ion Channel and Phorbal Esters Signaling Pathway pathway	5	Cell Signaling	2.27187e-07
biocarta201	Phospholipase C d1 in phospholipid associated cell signaling pathway	5	Cell Signaling	2.59905e-07
biocarta704	Regulation of MAP Kinase Pathways Through Dual Specificity Phosphatases pathway	4	Cell Signaling	2.84198e-07
biocarta719	Ion Channels and Their Functional Role in Vascular Endothelium pathway	7	Cell Signaling	3.54911e-07
biocarta188	Attenuation of GPCR Signaling pathway	13	Cell Signaling	3.87713e-07
biocarta620	Pelp1 Modulation of Estrogen Receptor Activity pathway	7	Cell Signaling	4.72562e-07
biocarta544	Phospholipids as signalling intermediaries pathway	27	Cell Signaling	1.07337e-06
biocarta629	Cystic Fibrosis Transmembrane Conductance Regulator And Beta 2 Adrenergic Receptor Pathway	12	Cell Signaling	1.63675e-06
biocarta420	CBL mediated ligand-induced downregulation of EGF receptors pathway	13	Cell Signaling	6.40232e-06
biocarta204	Phospholipase C-epsilon pathway pathway	12	Cell Signaling	1.71834e-05
biocarta70	Erk1/Erk2 Mapk Signaling pathway pathway	28	Cell Signaling	3.74892e-05
biocarta426	Role of EGF Receptor Transactivation by GPCRs in Cardiac Hypertrophy pathway	18	Cell Signaling	4.49439e-05
biocarta202	Signaling Pathway from G-Protein Families pathway	37	Cell Signaling|CytokinesChemokines	5.33005e-08
biocarta96	Insulin Signaling Pathway pathway	22	Cell Signaling|CytokinesChemokines	1.24253e-05
biocarta151	TNF/Stress Related Signaling pathway	25	Cell Signaling|CytokinesChemokines	4.33487e-05
biocarta194	fMLP induced chemokine gene expression in HMC-1 cells pathway	39	Cell Signaling|CytokinesChemokines|Immunology	8.12152e-08
biocarta184	Signal transduction through IL1R pathway	33	Cell Signaling|CytokinesChemokines|Immunology	1.19564e-05
biocarta71	IGF-1 Signaling Pathway pathway	21	Cell Signaling|CytokinesChemokines|Immunology	1.92442e-05
biocarta101	CXCR4 Signaling Pathway pathway	24	Cell Signaling|CytokinesChemokines|Immunology	6.54186e-05
biocarta647	Agrin in Postsynaptic Differentiation pathway	36	Cell Signaling|Developmental Biology	1.77242e-07
biocarta66	Control of skeletal myogenesis by HDAC & calcium/calmodulin-dependent kinase (CaMK) pathway	32	Cell Signaling|Developmental Biology	1.50512e-06
biocarta590	Sonic Hedgehog (Shh) Pathway pathway	16	Cell Signaling|Developmental Biology	3.43853e-06
biocarta220	Effects of calcineurin in Keratinocyte Differentiation pathway	21	Cell Signaling|Developmental Biology	2.1946e-05
biocarta637	How Progesterone Initiates Oocyte Membrane pathway	34	Cell Signaling|Developmental Biology	7.02085e-05
biocarta176	Signal Dependent Regulation of Myogenesis by Corepressor MITR pathway	9	Cell Signaling|Developmental Biology|Expression	2.90606e-07
biocarta418	NFAT and Hypertrophy of the heart (Transcription in the broken heart) pathway	56	Cell Signaling|Expression	4.73693e-08
biocarta610	Regulation of PGC-1a pathway	26	Cell Signaling|Expression	5.08464e-08
biocarta168	G-Protein Signaling Through Tubby Proteins pathway	7	Cell Signaling|Expression	2.12357e-07
biocarta594	Map Kinase Inactivation of SMRT Corepressor pathway	11	Cell Signaling|Expression	1.24253e-05
biocarta153	Transcription factor CREB and its extracellular signals pathway	27	Cell Signaling|Expression|Neuroscience	1.41179e-07
biocarta219	Repression of Pain Sensation by the Transcriptional Regulator DREAM pathway	14	Cell Signaling|Expression|Neuroscience	2.02995e-07
biocarta208	Angiotensin II mediated activation of JNK Pathway via Pyk2 dependent signaling pathway	36	Cell Signaling|Hematopoiesis	3.47871e-08
biocarta203	Pertussis toxin-insensitive CCR5 Signaling in Macrophage pathway	20	Cell Signaling|Hematopoiesis|Immunology	2.27819e-05
biocarta98	BCR Signaling Pathway pathway	37	Cell Signaling|Immunology	2.42842e-06
biocarta108	Fc Epsilon Receptor I Signaling in Mast Cells pathway	41	Cell Signaling|Immunology	8.76818e-06
biocarta199	Phosphorylation of MEK1 by cdk5/p35 down regulates the MAP kinase pathway pathway	11	Cell Signaling|Neuroscience	5.20594e-08
biocarta198	Reelin Signaling Pathway pathway	7	Cell Signaling|Neuroscience	6.28272e-08
biocarta205	Rac 1 cell motility signaling pathway pathway	23	Cell Signaling|Neuroscience	3.16973e-06
biocarta154	Trka Receptor Signaling Pathway pathway	12	Cell Signaling|Neuroscience	5.74059e-06
biocarta498	Role of Erk5 in Neuronal Survival pathway	18	Cell Signaling|Neuroscience	7.79678e-06
biocarta181	GATA3 participate in activating the Th2 cytokine genes expression pathway	16	CytokinesChemokines|Expression|Immunology	2.07466e-05
biocarta214	CCR3 signaling in Eosinophils pathway	23	CytokinesChemokines|Hematopoiesis|Immunology	3.01379e-08
hsa04360	Axon guidance	129	Development	1.17544e-07
biocarta685	Lissencephaly gene (LIS1) in neuronal migration and development pathway	6	Developmental Biology|Neuroscience	2.32349e-07
hsa04912	GnRH signaling pathway	101	Endocrine System	2.42746e-08
hsa04916	Melanogenesis	102	Endocrine System	3.47871e-08
hsa04910	Insulin signaling pathway	139	Endocrine System	3.35967e-05
hsa00710	Carbon fixation	24	Energy Metabolism	9.55252e-08
hsa00910	Nitrogen metabolism	24	Energy Metabolism	4.23432e-07
hsa00190	Oxidative phosphorylation	137	Energy Metabolism	6.03282e-06
hsa00601	Glycosphingolipid biosynthesis - lactoseries	10	Glycan Biosynthesis and Metabolism	7.06214e-08
hsa00602	Glycosphingolipid biosynthesis - neo-lactoseries	21	Glycan Biosynthesis and Metabolism	7.39945e-08
hsa00510	N-Glycan biosynthesis	44	Glycan Biosynthesis and Metabolism	1.78458e-05
hsa05322	Systemic lupus erythematosus	144	Immune Disorders	6.53023e-06
hsa01510	Neurodegenerative Diseases	39	Immune Disorders	1.06491e-05
biocarta147	T Cell Receptor Signaling Pathway pathway	49	Immunology	1.60284e-06
hsa05110	Vibrio cholerae infection	62	Infectious Diseases	1.81303e-07
hsa00561	Glycerolipid metabolism	51	Lipid Metabolism	4.73693e-08
hsa00072	Synthesis and degradation of ketone bodies	9	Lipid Metabolism	5.5718e-06
hsa00590	Arachidonic acid metabolism	56	Lipid Metabolism	9.29625e-06
hsa04930	Type II diabetes mellitus	44	Metabolic Disorders	7.75235e-08
biocarta180	Malate-aspartate shuttle pathway	4	Metabolism	7.93486e-08
biocarta59	ChREBP regulation by carbohydrates and cAMP pathway	21	Metabolism	2.07625e-07
biocarta182	Catabolic Pathways for Arginine , Histidine, Glutamate, Glutamine, and Proline pathway	6	Metabolism	5.38797e-07
biocarta179	Shuttle for transfer of acetyl groups from mitochondria to the cytosol pathway	8	Metabolism	3.80534e-06
hsa00830	Retinol metabolism	65	Metabolism of Cofactors and Vitamins	3.42176e-05
hsa00471	D-Glutamine and D-glutamate metabolism	4	Metabolism of Other Amino Acids	3.1766e-07
hsa00430	Taurine and hypotaurine metabolism	10	Metabolism of Other Amino Acids	3.87713e-07
hsa04730	Long-term depression	78	Nervous System	2.60939e-08
hsa04720	Long-term potentiation	71	Nervous System	2.73795e-08
hsa05030	Amyotrophic lateral sclerosis (ALS)	19	Neurodegenerative Diseases	1.12847e-05
biocarta568	Endocytotic role of NDK, Phosphins and Dynamin pathway	21	Neuroscience	4.01289e-08
biocarta501	Blockade of Neurotransmitter Relase by Botulinum Toxin pathway	5	Neuroscience	7.22889e-08
biocarta727	Synaptic Proteins at the Synaptic Junction pathway	4	Neuroscience	4.23432e-07
biocarta445	Gamma-aminobutyric Acid Receptor Life Cycle pathway	10	Neuroscience	4.93716e-07
biocarta570	Deregulation of CDK5 in Alzheimers Disease pathway	11	Neuroscience	1.75116e-05
hsa01061	Biosynthesis of phenylpropanoids	33	Others	9.29625e-06
hsa04742	Taste transduction	53	Sensory System	4.73693e-08
hsa04740	Olfactory transduction	382	Sensory System	2.37624e-07
hsa04010	MAPK signaling pathway	267	Signal Transduction	2.67292e-08
hsa04020	Calcium signaling pathway	179	Signal Transduction	4.85019e-08
hsa04310	Wnt signaling pathway	150	Signal Transduction	2.59905e-07
hsa04070	Phosphatidylinositol signaling system	77	Signal Transduction	7.78722e-07
hsa04370	VEGF signaling pathway	74	Signal Transduction	9.04954e-07
hsa04012	ErbB signaling pathway	87	Signal Transduction	3.04301e-06
hsa04330	Notch signaling pathway	46	Signal Transduction	7.14569e-05
hsa04080	Neuroactive ligand-receptor interaction	256	Signaling Molecules and Interaction	1.5466e-07
hsa00980	Metabolism of xenobiotics by cytochrome P450	70	Xenobiotics Biodegradation and Metabolism	4.91789e-05

## Sheet: DAVID
Category	Term	PathwayId	Name	Group Type	Count	%	PValue	Genes	List Total	Pop Hits	Pop Total	Fold Enrichment
BIOCARTA	h_rbPathway:RB Tumor Suppressor/Checkpoint Signaling in response to DNA damage	h_rbPathway	RB Tumor Suppressor/Checkpoint Signaling in response to DNA damage pathway	Apoptosis|Cell Cycle Regulation|Expression	5	0.0041	0.0315663	RB1, TP53, WEE1, RASGRF1, YWHAH,	149	12	1381	3.86186
BIOCARTA	h_igf1rPathway:Multiple antiapoptotic pathways from IGF-1R signaling lead to BAD phosphorylation	h_igf1rPathway	Multiple antiapoptotic pathways from IGF-1R signaling lead to BAD phosphorylation pathway	Apoptosis|Cell Signaling	6	0.0049	0.035706	PRKAR1B, MAPK1, MAP2K1, RAF1, MAPK3, YWHAH,	149	18	1381	3.08949
BIOCARTA	h_tnfr1Pathway:TNFR1 Signaling Pathway	h_tnfr1Pathway	TNFR1 Signaling Pathway pathway	Apoptosis|Cell Signaling|CytokinesChemokines	9	0.0074	0.0107911	RB1, MAP2K4, RIPK1, CASP3, MADD, TNFRSF1A, MAPK8, ARHGDIB, PAK1,	149	30	1381	2.78054
BIOCARTA	h_fasPathway:FAS signaling pathway ( CD95 )	h_fasPathway	FAS signaling pathway ( CD95 ) pathway	Apoptosis|Cell Signaling|Immunology	8	0.0065	0.0343678	RB1, MAP2K4, PTPN13, CASP3, CASP10, MAPK8, ARHGDIB, PAK1,	149	30	1381	2.47159
KEGG_PATHWAY	hsa00562:Inositol phosphate metabolism	hsa00562	Inositol phosphate metabolism	Carbohydrate Metabolism	11	0.009	0.0154326	PIP4K2A, PI4KA, INPP4A, PLCB1, SYNJ1, PIP5K1C, PIP4K2B, PIB5PA, INPPL1, INPP5A, ITPKA,	387	45	3695	2.33391
KEGG_PATHWAY	hsa04540:Gap junction	hsa04540	Gap junction	Cell Communication	17	0.0139	0.0244497	MAPK1, GRM1, GRM5, HTR2C, ITPR1, GUCY1B3, TUBA4A, PLCB1, MAP2K1, ADRB1, RAF1, DRD1, GNAI2, PRKCG, PRKACA, HTR2A, MAPK3,	387	91	3695	1.78366
BIOCARTA	h_ck1Pathway:Regulation of ck1/cdk5 by type 1 glutamate receptors	h_ck1Pathway	Regulation of ck1/cdk5 by type 1 glutamate receptors pathway	Cell Signaling	6	0.0049	0.00357918	PRKAR1B, PLCB1, PPP3CA, GRM1, DRD1, CDK5,	149	11	1381	5.05552
BIOCARTA	h_ceramidePathway:Ceramide Signaling Pathway	h_ceramidePathway	Ceramide Signaling Pathway pathway	Cell Signaling	8	0.0065	0.00448891	MAP2K4, RIPK1, MAPK1, MAP2K1, TNFRSF1A, RAF1, MAPK8, MAPK3,	149	21	1381	3.53084
BIOCARTA	h_metPathway:Signaling of Hepatocyte Growth Factor Receptor	h_metPathway	Signaling of Hepatocyte Growth Factor Receptor pathway	Cell Signaling	10	0.0082	0.00588809	STAT3, RAP1A, MAPK1, MAP2K1, PTK2B, RAF1, MAPK8, MAPK3, ELK1, PAK1,	149	33	1381	2.80862
BIOCARTA	h_pyk2Pathway:Links between Pyk2 and Map Kinases	h_pyk2Pathway	Links between Pyk2 and Map Kinases pathway	Cell Signaling	8	0.0065	0.0101276	MAP2K4, MAPK1, MAP2K1, PTK2B, RAF1, MAPK8, MAPK3, PAK1,	149	24	1381	3.08949
BIOCARTA	h_biopeptidesPathway:Bioactive Peptide Induced Signaling Pathway	h_biopeptidesPathway	Bioactive Peptide Induced Signaling Pathway pathway	Cell Signaling	8	0.0065	0.0343678	MAPK1, MAP2K1, PTK2B, CAMK2G, RAF1, MAPK8, MAPK3, CDK5,	149	30	1381	2.47159
BIOCARTA	h_malPathway:Role of MAL in Rho-Mediated Activation of SRF	h_malPathway	Role of MAL in Rho-Mediated Activation of SRF pathway	Cell Signaling	6	0.0049	0.035706	MAPK1, MAP2K1, MAP4K2, RAF1, MAPK8, MAPK3,	149	18	1381	3.08949
BIOCARTA	h_mapkPathway:MAPKinase Signaling Pathway	h_mapkPathway	MAPKinase Signaling Pathway pathway	Cell Signaling	15	0.0123	0.0358707	MAP2K4, MAPK9, RPS6KA4, MAPK1, MAP4K2, PAK1, MAP3K10, RIPK1, MAP2K1, RAF1, IKBKB, MAPK6, MAPK8, ELK1, MAPK3,	149	79	1381	1.75983
BIOCARTA	h_pdgfPathway:PDGF Signaling Pathway	h_pdgfPathway	PDGF Signaling Pathway pathway	Cell Signaling|CytokinesChemokines	7	0.0057	0.0359421	STAT3, MAP2K4, MAP2K1, RAF1, MAPK8, MAPK3, ELK1,	149	24	1381	2.7033
BIOCARTA	h_fMLPpathway:fMLP induced chemokine gene expression in HMC-1 cells	h_fMLPpathway	fMLP induced chemokine gene expression in HMC-1 cells pathway	Cell Signaling|CytokinesChemokines|Immunology	8	0.0065	0.0128289	PLCB1, PPP3CA, MAPK1, MAP2K1, RAF1, MAPK3, ELK1, PAK1,	149	25	1381	2.96591
BIOCARTA	h_keratinocytePathway:Keratinocyte Differentiation	h_keratinocytePathway	Keratinocyte Differentiation pathway	Cell Signaling|Developmental Biology	9	0.0074	0.0493114	MAP2K4, RIPK1, MAPK1, MAP2K1, IKBKB, TNFRSF1A, RAF1, MAPK8, MAPK3,	149	39	1381	2.13887
BIOCARTA	h_At1rPathway:Angiotensin II mediated activation of JNK Pathway via Pyk2 dependent signaling	h_At1rPathway	Angiotensin II mediated activation of JNK Pathway via Pyk2 dependent signaling pathway	Cell Signaling|Hematopoiesis	9	0.0074	0.00541555	MAP2K4, MAPK1, MAP2K1, PTK2B, RAF1, MAPK8, MAPK3, ELK1, PAK1,	149	27	1381	3.08949
BIOCARTA	h_fcer1Pathway:Fc Epsilon Receptor I Signaling in Mast Cells	h_fcer1Pathway	Fc Epsilon Receptor I Signaling in Mast Cells pathway	Cell Signaling|Immunology	8	0.0065	0.0343678	MAP2K4, PPP3CA, MAPK1, MAP2K1, RAF1, MAPK8, MAPK3, ELK1,	149	30	1381	2.47159
BIOCARTA	h_cdk5Pathway:Phosphorylation of MEK1 by cdk5/p35 down regulates the MAP kinase pathway	h_cdk5Pathway	Phosphorylation of MEK1 by cdk5/p35 down regulates the MAP kinase pathway pathway	Cell Signaling|Neuroscience	5	0.0041	0.0229147	MAPK1, MAP2K1, RAF1, MAPK3, CDK5,	149	11	1381	4.21293
KEGG_PATHWAY	hsa04360:Axon guidance	hsa04360	Axon guidance	Development	21	0.0172	0.0107562	CHP, PAK3, PPP3R1, MAPK1, SEMA4F, EPHA5, EPHB6, NCK1, PAK6, EFNA3, CDK5, SEMA4A, PAK1, SEMA6B, PPP3CA, PPP3CB, GNAI2, SLIT3, ABLIM3, MAPK3, PLXNB2,	387	112	3695	1.79021
KEGG_PATHWAY	hsa04912:GnRH signaling pathway	hsa04912	GnRH signaling pathway	Endocrine System	17	0.0139	0.0201119	MAP2K4, MAPK9, CACNA1S, MAPK1, ITPR1, PLCB1, PLA2G3, MAP2K1, PTK2B, CAMK2A, RAF1, CAMK2G, MAPK8, CALM3, PRKACA, ELK1, MAPK3,	387	89	3695	1.82374
KEGG_PATHWAY	hsa04916:Melanogenesis	hsa04916	Melanogenesis	Endocrine System	16	0.0131	0.0337845	TYRP1, MAPK1, WNT8B, PLCB1, MAP2K1, TYR, CAMK2A, RAF1, CAMK2G, GNAI2, WNT7B, PRKCG, WNT10B, CALM3, PRKACA, MAPK3,	387	87	3695	1.75592
KEGG_PATHWAY	hsa00190:Oxidative phosphorylation	hsa00190	Oxidative phosphorylation	Energy Metabolism	22	0.018	0.00201437	NDUFA8, ATP5B, ATP6V1A, ATP6V1D, ATP5C1, ATP6V0D1, ATP6V0A1, NDUFB8, ATP6V0A2, COX4I1, ATP6V1B2, ATP6V0C, ATP6V1C1, ATP6V1H, COX5A, ATP6V1G2, ATP6V0E1, UQCRB, PPA1, ATP6V1E1, COX6C, NDUFV1,	387	104	3695	2.01973
KEGG_PATHWAY	hsa01510:Neurodegenerative Diseases	hsa01510	Neurodegenerative Diseases	Immune Disorders	9	0.0074	0.0337499	PINK1, SOD1, PARK2, UCHL1, CASP3, FBXW7, PRNP, APBA1, SNCA,	387	37	3695	2.32244
BIOCARTA	h_nkcellsPathway:Ras-Independent pathway in NK cell-mediated cytotoxicity	h_nkcellsPathway	Ras-Independent pathway in NK cell-mediated cytotoxicity pathway	Immunology	6	0.0049	0.0443963	HLA-A, MAP2K1, PTK2B, HLA-G, MAPK3, PAK1,	149	19	1381	2.92688
KEGG_PATHWAY	hsa05120:Epithelial cell signaling in Helicobacter pylori infection	hsa05120	Epithelial cell signaling in Helicobacter pylori infection	Infectious Diseases	24	0.0196	3.69835e-08	ATP6V1A, ATP6V1D, MAP2K4, MAPK9, ATP6V0D1, ATP6V0A1, JAM2, CASP3, ATP6V0A2, ATP6V1B2, ATP6V0C, RELA, ATP6V1C1, GIT1, ADAM17, PTPRZ1, ATP6V1H, PAK1, ATP6V1G2, ATP6V0E1, ATP6V1E1, CSK, IKBKB, MAPK8,	387	64	3695	3.58043
KEGG_PATHWAY	hsa04930:Type II diabetes mellitus	hsa04930	Type II diabetes mellitus	Metabolic Disorders	10	0.0082	0.0264306	CACNA1B, PRKCE, MAPK9, MAPK1, CACNA1G, IKBKB, CACNA1A, MAPK8, MAPK3, ABCC8,	387	42	3695	2.27329
KEGG_PATHWAY	hsa04720:Long-term potentiation	hsa04720	Long-term potentiation	Nervous System	24	0.0196	2.61767e-08	CHP, PPP3R1, RAP1A, MAPK1, GRM1, GRM5, GRIN2C, ITPR1, GRIN2A, PLCB1, PPP3CA, GRIN1, MAP2K1, GRIN2B, PPP3CB, CAMK2G, CAMK2A, RAF1, CAMK4, PRKCG, CALM3, PRKACA, MAPK3, PPP1CB,	387	63	3695	3.63726
KEGG_PATHWAY	hsa04730:Long-term depression	hsa04730	Long-term depression	Nervous System	15	0.0123	0.0150907	MAPK1, GRM1, GRM5, CRH, ITPR1, GUCY1B3, CRHR1, PLCB1, PLA2G3, MAP2K1, RAF1, GNAI2, CACNA1A, PRKCG, MAPK3,	387	72	3695	1.98913
BIOCARTA	h_PDZsPathway:Synaptic Proteins at the Synaptic Junction	h_PDZsPathway	Synaptic Proteins at the Synaptic Junction pathway	Neuroscience	7	0.0057	0.00622163	ANK3, SPTBN1, GRIN1, NRXN3, PCLO, DLG3, DLG4,	149	17	1381	3.81642
BIOCARTA	h_botulinPathway:Blockade of Neurotransmitter Relase by Botulinum Toxin	h_botulinPathway	Blockade of Neurotransmitter Relase by Botulinum Toxin pathway	Neuroscience	3	0.0025	0.0318301	SNAP25, STX1A, VAMP2,	149	3	1381	9.26846
KEGG_PATHWAY	hsa04740:Olfactory transduction	hsa04740	Olfactory transduction	Sensory System	7	0.0057	0.0472171	CNGB1, GNAL, CAMK2G, CAMK2A, CALM3, PRKACA, ADRBK2,	387	26	3695	2.57056
KEGG_PATHWAY	hsa04020:Calcium signaling pathway	hsa04020	Calcium signaling pathway	Signal Transduction	42	0.0344	3.26221e-08	SLC8A2, PDE1A, GRM1, HTR4, ATP2B3, CCKBR, ITPR1, P2RX5, GRIN1, PDE1B, ADRB1, GNAL, DRD1, CACNA1A, PRKCG, HTR2A, ITPKA, CHP, PPP3R1, RYR2, CACNA1S, F2R, ATP2B1, HTR2C, GRM5, GRIN2C, CACNA1B, GRIN2A, PLCB1, PPP3CA, CACNA1G, HTR5A, PTK2B, PPP3CB, CAMK2G, CAMK2A, CAMK4, DRD5, CACNA1I, ADRB3, CALM3, PRKACA,	387	163	3695	2.46017
KEGG_PATHWAY	hsa04010:MAPK signaling pathway	hsa04010	MAPK signaling pathway	Signal Transduction	41	0.0336	0.00148271	MAPK9, RAP1A, FGF21, RPS6KA4, DUSP9, MAPK1, PAK1, PLA2G3, CACNG2, PTPRR, TNFRSF1A, CACNA1A, PRKCG, CACNB1, FGF13, CHP, PPP3R1, MAP2K4, CACNA1S, CASP3, MAP4K2, TP53, RASGRF1, CACNA1B, CACNA2D3, MAP3K10, PPP3CA, MAP2K1, CACNA1G, BDNF, PPP3CB, RAF1, IKBKB, CACNB3, CACNA1I, MAPK8, PRKACA, ELK1, MAPK8IP2, MAPK3, MRAS,	387	240	3695	1.63108
KEGG_PATHWAY	hsa04070:Phosphatidylinositol signaling system	hsa04070	Phosphatidylinositol signaling system	Signal Transduction	16	0.0131	0.00480468	PIP4K2A, PI4KA, SYNJ1, PIP5K1C, INPPL1, PIB5PA, ITPR1, INPP4A, DGKZ, PLCB1, PIP4K2B, INPP5A, CDS1, PRKCG, CALM3, ITPKA,	387	70	3695	2.18236
KEGG_PATHWAY	hsa04012:ErbB signaling pathway	hsa04012	ErbB signaling pathway	Signal Transduction	16	0.0131	0.0229605	PAK3, MAP2K4, MAPK9, NRG1, MAPK1, NCK1, PAK6, PAK1, MAP2K1, CAMK2A, RAF1, CAMK2G, MAPK8, PRKCG, ELK1, MAPK3,	387	83	3695	1.84054
KEGG_PATHWAY	hsa04080:Neuroactive ligand-receptor interaction	hsa04080	Neuroactive ligand-receptor interaction	Signaling Molecules and Interaction	39	0.0319	0.0026839	GH2, HRH3, GRM1, VIPR1, GABRB2, HTR4, GABRA2, CCKBR, SSTR2, OPRK1, GRM2, GRM7, PRSS3, P2RX5, P2RY5, GRIN1, ADRB1, GLRB, DRD1, HTR2A, F2R, ADRA2C, SSTR4, GABRA3, HTR2C, GRM5, MC4R, GABRA1, GRIN2C, THRB, GRIN2A, CRHR1, GABRA4, GABRG2, GABRD, HTR5A, GRIN2B, DRD5, ADRB3,	387	232	3695	1.60502
BIOCARTA	h_barr-mapkPathway:Role of ?-arrestins in the activation and targeting of MAP kinases	h_barr-mapkPathway	Role of ?-arrestins in the activation and targeting of MAP kinases		7	0.0057	0.00198539	ADRBK1, PLCB1, MAPK1, DNM1, MAP2K1, RAF1, MAPK3,	149	14	1381	4.63423
BIOCARTA	h_bArrestin-srcPathway:Roles of ?-arrestin-dependent Recruitment of Src Kinases in GPCR Signaling	h_bArrestin-srcPathway	Roles of ?-arrestin-dependent Recruitment of Src Kinases in GPCR Signaling		7	0.0057	0.00852105	ADRBK1, PLCB1, MAPK1, DNM1, MAP2K1, RAF1, MAPK3,	149	18	1381	3.6044
KEGG_PATHWAY	hsa05110:Cholera - Infection	hsa05110	Cholera - Infection		15	0.0123	9.37326e-06	ATP6V1A, ATP6V1D, ATP6V0D1, ATP6V0A1, PDIA4, ARF3, ATP6V0A2, TRIM23, ATP6V0C, ATP6V1C1, ATP6V1H, ATP6V1G2, ATP6V0E1, SEC61A2, ATP6V1E1,	387	37	3695	3.87073

## Sheet: shared
Category	PathwayId	Name	Group Type	Count	PValue	Genes	List Total	Pop Hits	Pop Total	Fold Enrichment	Pathway Id	Pathway Symbol	Gene Numbers	Group Type	p(PCI)
KEGG_PATHWAY	hsa04720	Long-term potentiation	Nervous System	24	2.61767e-08	CHP, PPP3R1, RAP1A, MAPK1, GRM1, GRM5, GRIN2C, ITPR1, GRIN2A, PLCB1, PPP3CA, GRIN1, MAP2K1, GRIN2B, PPP3CB, CAMK2G, CAMK2A, RAF1, CAMK4, PRKCG, CALM3, PRKACA, MAPK3, PPP1CB,	387	63	3695	3.63726	hsa04720	Long-term potentiation	71	Nervous System	2.73795e-08
KEGG_PATHWAY	hsa04020	Calcium signaling pathway	Signal Transduction	42	3.26221e-08	SLC8A2, PDE1A, GRM1, HTR4, ATP2B3, CCKBR, ITPR1, P2RX5, GRIN1, PDE1B, ADRB1, GNAL, DRD1, CACNA1A, PRKCG, HTR2A, ITPKA, CHP, PPP3R1, RYR2, CACNA1S, F2R, ATP2B1, HTR2C, GRM5, GRIN2C, CACNA1B, GRIN2A, PLCB1, PPP3CA, CACNA1G, HTR5A, PTK2B, PPP3CB, CAMK2G, CAMK2A, CAMK4, DRD5, CACNA1I, ADRB3, CALM3, PRKACA,	387	163	3695	2.46017	hsa04020	Calcium signaling pathway	179	Signal Transduction	4.85019e-08
KEGG_PATHWAY	hsa04010	MAPK signaling pathway	Signal Transduction	41	0.00148271	MAPK9, RAP1A, FGF21, RPS6KA4, DUSP9, MAPK1, PAK1, PLA2G3, CACNG2, PTPRR, TNFRSF1A, CACNA1A, PRKCG, CACNB1, FGF13, CHP, PPP3R1, MAP2K4, CACNA1S, CASP3, MAP4K2, TP53, RASGRF1, CACNA1B, CACNA2D3, MAP3K10, PPP3CA, MAP2K1, CACNA1G, BDNF, PPP3CB, RAF1, IKBKB, CACNB3, CACNA1I, MAPK8, PRKACA, ELK1, MAPK8IP2, MAPK3, MRAS,	387	240	3695	1.63108	hsa04010	MAPK signaling pathway	267	Signal Transduction	2.67292e-08
KEGG_PATHWAY	hsa00190	Oxidative phosphorylation	Energy Metabolism	22	0.00201437	NDUFA8, ATP5B, ATP6V1A, ATP6V1D, ATP5C1, ATP6V0D1, ATP6V0A1, NDUFB8, ATP6V0A2, COX4I1, ATP6V1B2, ATP6V0C, ATP6V1C1, ATP6V1H, COX5A, ATP6V1G2, ATP6V0E1, UQCRB, PPA1, ATP6V1E1, COX6C, NDUFV1,	387	104	3695	2.01973	hsa00190	Oxidative phosphorylation	137	Energy Metabolism	6.03282e-06
KEGG_PATHWAY	hsa04080	Neuroactive ligand-receptor interaction	Signaling Molecules and Interaction	39	0.0026839	GH2, HRH3, GRM1, VIPR1, GABRB2, HTR4, GABRA2, CCKBR, SSTR2, OPRK1, GRM2, GRM7, PRSS3, P2RX5, P2RY5, GRIN1, ADRB1, GLRB, DRD1, HTR2A, F2R, ADRA2C, SSTR4, GABRA3, HTR2C, GRM5, MC4R, GABRA1, GRIN2C, THRB, GRIN2A, CRHR1, GABRA4, GABRG2, GABRD, HTR5A, GRIN2B, DRD5, ADRB3,	387	232	3695	1.60502	hsa04080	Neuroactive ligand-receptor interaction	256	Signaling Molecules and Interaction	1.5466e-07
BIOCARTA	h_ck1Pathway	Regulation of ck1/cdk5 by type 1 glutamate receptors pathway	Cell Signaling	6	0.00357918	PRKAR1B, PLCB1, PPP3CA, GRM1, DRD1, CDK5,	149	11	1381	5.05552	biocarta200	Regulation of ck1/cdk5 by type 1 glutamate receptors pathway	17	Cell Signaling	3.47871e-08
KEGG_PATHWAY	hsa04070	Phosphatidylinositol signaling system	Signal Transduction	16	0.00480468	PIP4K2A, PI4KA, SYNJ1, PIP5K1C, INPPL1, PIB5PA, ITPR1, INPP4A, DGKZ, PLCB1, PIP4K2B, INPP5A, CDS1, PRKCG, CALM3, ITPKA,	387	70	3695	2.18236	hsa04070	Phosphatidylinositol signaling system	77	Signal Transduction	7.78722e-07
BIOCARTA	h_At1rPathway	Angiotensin II mediated activation of JNK Pathway via Pyk2 dependent signaling pathway	Cell Signaling|Hematopoiesis	9	0.00541555	MAP2K4, MAPK1, MAP2K1, PTK2B, RAF1, MAPK8, MAPK3, ELK1, PAK1,	149	27	1381	3.08949	biocarta208	Angiotensin II mediated activation of JNK Pathway via Pyk2 dependent signaling pathway	36	Cell Signaling|Hematopoiesis	3.47871e-08
BIOCARTA	h_PDZsPathway	Synaptic Proteins at the Synaptic Junction pathway	Neuroscience	7	0.00622163	ANK3, SPTBN1, GRIN1, NRXN3, PCLO, DLG3, DLG4,	149	17	1381	3.81642	biocarta727	Synaptic Proteins at the Synaptic Junction pathway	4	Neuroscience	4.23432e-07
BIOCARTA	h_pyk2Pathway	Links between Pyk2 and Map Kinases pathway	Cell Signaling	8	0.0101276	MAP2K4, MAPK1, MAP2K1, PTK2B, RAF1, MAPK8, MAPK3, PAK1,	149	24	1381	3.08949	biocarta211	Links between Pyk2 and Map Kinases pathway	31	Cell Signaling	4.30899e-08
KEGG_PATHWAY	hsa04360	Axon guidance	Development	21	0.0107562	CHP, PAK3, PPP3R1, MAPK1, SEMA4F, EPHA5, EPHB6, NCK1, PAK6, EFNA3, CDK5, SEMA4A, PAK1, SEMA6B, PPP3CA, PPP3CB, GNAI2, SLIT3, ABLIM3, MAPK3, PLXNB2,	387	112	3695	1.79021	hsa04360	Axon guidance	129	Development	1.17544e-07
BIOCARTA	h_tnfr1Pathway	TNFR1 Signaling Pathway pathway	Apoptosis|Cell Signaling|CytokinesChemokines	9	0.0107911	RB1, MAP2K4, RIPK1, CASP3, MADD, TNFRSF1A, MAPK8, ARHGDIB, PAK1,	149	30	1381	2.78054	biocarta113	TNFR1 Signaling Pathway pathway	29	Apoptosis|Cell Signaling|CytokinesChemokines	4.25714e-05
BIOCARTA	h_fMLPpathway	fMLP induced chemokine gene expression in HMC-1 cells pathway	Cell Signaling|CytokinesChemokines|Immunology	8	0.0128289	PLCB1, PPP3CA, MAPK1, MAP2K1, RAF1, MAPK3, ELK1, PAK1,	149	25	1381	2.96591	biocarta194	fMLP induced chemokine gene expression in HMC-1 cells pathway	39	Cell Signaling|CytokinesChemokines|Immunology	8.12152e-08
KEGG_PATHWAY	hsa04730	Long-term depression	Nervous System	15	0.0150907	MAPK1, GRM1, GRM5, CRH, ITPR1, GUCY1B3, CRHR1, PLCB1, PLA2G3, MAP2K1, RAF1, GNAI2, CACNA1A, PRKCG, MAPK3,	387	72	3695	1.98913	hsa04730	Long-term depression	78	Nervous System	2.60939e-08
KEGG_PATHWAY	hsa00562	Inositol phosphate metabolism	Carbohydrate Metabolism	11	0.0154326	PIP4K2A, PI4KA, INPP4A, PLCB1, SYNJ1, PIP5K1C, PIP4K2B, PIB5PA, INPPL1, INPP5A, ITPKA,	387	45	3695	2.33391	hsa00562	Inositol phosphate metabolism	49	Carbohydrate Metabolism	2.23601e-06
KEGG_PATHWAY	hsa04912	GnRH signaling pathway	Endocrine System	17	0.0201119	MAP2K4, MAPK9, CACNA1S, MAPK1, ITPR1, PLCB1, PLA2G3, MAP2K1, PTK2B, CAMK2A, RAF1, CAMK2G, MAPK8, CALM3, PRKACA, ELK1, MAPK3,	387	89	3695	1.82374	hsa04912	GnRH signaling pathway	101	Endocrine System	2.42746e-08
BIOCARTA	h_cdk5Pathway	Phosphorylation of MEK1 by cdk5/p35 down regulates the MAP kinase pathway pathway	Cell Signaling|Neuroscience	5	0.0229147	MAPK1, MAP2K1, RAF1, MAPK3, CDK5,	149	11	1381	4.21293	biocarta199	Phosphorylation of MEK1 by cdk5/p35 down regulates the MAP kinase pathway pathway	11	Cell Signaling|Neuroscience	5.20594e-08
KEGG_PATHWAY	hsa04012	ErbB signaling pathway	Signal Transduction	16	0.0229605	PAK3, MAP2K4, MAPK9, NRG1, MAPK1, NCK1, PAK6, PAK1, MAP2K1, CAMK2A, RAF1, CAMK2G, MAPK8, PRKCG, ELK1, MAPK3,	387	83	3695	1.84054	hsa04012	ErbB signaling pathway	87	Signal Transduction	3.04301e-06
KEGG_PATHWAY	hsa04540	Gap junction	Cell Communication	17	0.0244497	MAPK1, GRM1, GRM5, HTR2C, ITPR1, GUCY1B3, TUBA4A, PLCB1, MAP2K1, ADRB1, RAF1, DRD1, GNAI2, PRKCG, PRKACA, HTR2A, MAPK3,	387	91	3695	1.78366	hsa04540	Gap junction	96	Cell Communication	5.20594e-08
KEGG_PATHWAY	hsa04930	Type II diabetes mellitus	Metabolic Disorders	10	0.0264306	CACNA1B, PRKCE, MAPK9, MAPK1, CACNA1G, IKBKB, CACNA1A, MAPK8, MAPK3, ABCC8,	387	42	3695	2.27329	hsa04930	Type II diabetes mellitus	44	Metabolic Disorders	7.75235e-08
BIOCARTA	h_rbPathway	RB Tumor Suppressor/Checkpoint Signaling in response to DNA damage pathway	Apoptosis|Cell Cycle Regulation|Expression	5	0.0315663	RB1, TP53, WEE1, RASGRF1, YWHAH,	149	12	1381	3.86186	biocarta134	RB Tumor Suppressor/Checkpoint Signaling in response to DNA damage pathway	13	Apoptosis|Cell Cycle Regulation|Expression	1.56961e-06
BIOCARTA	h_botulinPathway	Blockade of Neurotransmitter Relase by Botulinum Toxin pathway	Neuroscience	3	0.0318301	SNAP25, STX1A, VAMP2,	149	3	1381	9.26846	biocarta501	Blockade of Neurotransmitter Relase by Botulinum Toxin pathway	5	Neuroscience	7.22889e-08
KEGG_PATHWAY	hsa01510	Neurodegenerative Diseases	Immune Disorders	9	0.0337499	PINK1, SOD1, PARK2, UCHL1, CASP3, FBXW7, PRNP, APBA1, SNCA,	387	37	3695	2.32244	hsa01510	Neurodegenerative Diseases	39	Immune Disorders	1.06491e-05
KEGG_PATHWAY	hsa04916	Melanogenesis	Endocrine System	16	0.0337845	TYRP1, MAPK1, WNT8B, PLCB1, MAP2K1, TYR, CAMK2A, RAF1, CAMK2G, GNAI2, WNT7B, PRKCG, WNT10B, CALM3, PRKACA, MAPK3,	387	87	3695	1.75592	hsa04916	Melanogenesis	102	Endocrine System	3.47871e-08
BIOCARTA	h_fasPathway	FAS signaling pathway ( CD95 ) pathway	Apoptosis|Cell Signaling|Immunology	8	0.0343678	RB1, MAP2K4, PTPN13, CASP3, CASP10, MAPK8, ARHGDIB, PAK1,	149	30	1381	2.47159	biocarta104	FAS signaling pathway ( CD95 ) pathway	30	Apoptosis|Cell Signaling|Immunology	7.35054e-06
BIOCARTA	h_biopeptidesPathway	Bioactive Peptide Induced Signaling Pathway pathway	Cell Signaling	8	0.0343678	MAPK1, MAP2K1, PTK2B, CAMK2G, RAF1, MAPK8, MAPK3, CDK5,	149	30	1381	2.47159	biocarta92	Bioactive Peptide Induced Signaling Pathway pathway	45	Cell Signaling	4.85019e-08
BIOCARTA	h_fcer1Pathway	Fc Epsilon Receptor I Signaling in Mast Cells pathway	Cell Signaling|Immunology	8	0.0343678	MAP2K4, PPP3CA, MAPK1, MAP2K1, RAF1, MAPK8, MAPK3, ELK1,	149	30	1381	2.47159	biocarta108	Fc Epsilon Receptor I Signaling in Mast Cells pathway	41	Cell Signaling|Immunology	8.76818e-06
BIOCARTA	h_igf1rPathway	Multiple antiapoptotic pathways from IGF-1R signaling lead to BAD phosphorylation pathway	Apoptosis|Cell Signaling	6	0.035706	PRKAR1B, MAPK1, MAP2K1, RAF1, MAPK3, YWHAH,	149	18	1381	3.08949	biocarta109	Multiple antiapoptotic pathways from IGF-1R signaling lead to BAD phosphorylation pathway	23	Apoptosis|Cell Signaling	7.22889e-08
BIOCARTA	h_malPathway	Role of MAL in Rho-Mediated Activation of SRF pathway	Cell Signaling	6	0.035706	MAPK1, MAP2K1, MAP4K2, RAF1, MAPK8, MAPK3,	149	18	1381	3.08949	biocarta677	Role of MAL in Rho-Mediated Activation of SRF pathway	19	Cell Signaling	8.91162e-08
KEGG_PATHWAY	hsa04740	Olfactory transduction	Sensory System	7	0.0472171	CNGB1, GNAL, CAMK2G, CAMK2A, CALM3, PRKACA, ADRBK2,	387	26	3695	2.57056	hsa04740	Olfactory transduction	382	Sensory System	2.37624e-07
