# Supplementary material for: Investigation gene and microRNA expression in glioblastoma
Source: BMC Genomics. 2010 Dec 1;11(Suppl 3):S16. doi: 10.1186/1471-2164-11-S3-S16 (PMC2999346; doi:10.1186/1471-2164-11-S3-S16)
Supplement: Additional file 3 — A total of 97 microRNAs were significantly differentially expressed by both T-test and Mann-Whitney Test after Bonferroni correction for multiple tests. [file 1471-2164-11-S3-S16-S3.xls]

## Sheet: Sheet1
The list of 97 significantly differentially expressed microRNA
Order	miRNA	ttest	ranksum	up-down	AvgTumor	AvgNorm
214	hsa-mir-329	1.0181e-43	9.05649e-08	down	0.0819819	0.964159
289	hsa-mir-485-5p	3.93598e-43	1.12961e-07	down	0.0565689	0.654435
74	hsa-mir-129	2.80639e-42	8.62068e-08	down	0.390979	2.88074
167	hsa-mir-218	6.88874e-39	8.62068e-08	down	0.508928	3.15429
274	hsa-mir-433	8.79143e-39	1.51294e-07	down	0.111405	1.02818
208	hsa-mir-323	5.77561e-36	9.75044e-08	down	0.150057	1.345
455	hsa-mir-628	1.48375e-35	1.04957e-07	down	0.183763	0.902218
86	hsa-mir-139	6.68636e-34	1.04957e-07	down	0.562603	3.95805
84	hsa-mir-137	1.86135e-31	1.04957e-07	down	0.517608	3.53767
503	hsa-mir-769-5p	5.1419e-30	1.37297e-07	down	0.126624	1.36727
296	hsa-mir-491	2.26643e-28	1.04957e-07	down	0.289538	1.8609
85	hsa-mir-138	1.05851e-26	1.07562e-07	down	0.154181	2.0359
72	hsa-mir-128a	5.46589e-26	1.12961e-07	down	0.041749	2.42822
216	hsa-mir-330	3.01301e-25	2.27787e-07	down	0.172725	1.53466
73	hsa-mir-128b	3.6264e-25	1.18621e-07	down	0.0213016	2.81168
260	hsa-mir-410	5.28673e-25	1.07562e-07	down	0.319367	2.1895
159	hsa-mir-21	3.08107e-24	9.98125e-08	up	-0.253536	-4.15408
105	hsa-mir-154*	7.6222e-23	1.33998e-07	down	0.135923	0.978151
103	hsa-mir-153	1.05979e-21	2.17143e-07	down	0.0969089	0.406899
77	hsa-mir-132	6.84027e-21	1.44131e-07	down	0.0656709	1.85298
410	hsa-mir-582	2.10325e-20	1.40674e-07	down	0.130205	0.754721
181	hsa-mir-27a	5.85772e-19	1.47671e-07	up	0.185863	-1.94725
256	hsa-mir-383	7.99805e-19	2.8902e-07	down	0.0936783	1.02219
251	hsa-mir-379	2.09752e-18	1.04957e-07	down	0.164079	1.77116
494	hsa-mir-7	2.53317e-18	9.993e-08	down	0.634062	3.43122
212	hsa-mir-326	9.12463e-18	1.66669e-07	down	0.164349	0.609685
301	hsa-mir-495	1.53402e-17	1.33998e-07	down	0.0533236	0.517759
254	hsa-mir-381	1.63418e-17	2.38933e-07	down	0.213051	1.24232
66	hsa-mir-124a	1.76168e-17	8.62068e-08	down	-0.399441	4.75857
175	hsa-mir-23a	1.44777e-16	1.66669e-07	up	0.0400785	-1.75999
295	hsa-mir-490	1.68302e-16	4.41506e-07	down	0.0991898	0.510074
272	hsa-mir-432	3.86679e-16	2.44701e-07	down	0.151752	1.21442
483	hsa-mir-656	5.69136e-16	2.82245e-07	down	-0.0318026	0.185578
247	hsa-mir-376a*	9.25202e-16	5.3192e-07	down	0.0380504	0.187881
104	hsa-mir-154	2.65708e-15	2.75623e-07	down	0.0138468	0.634151
261	hsa-mir-411	3.85023e-15	2.33295e-07	down	0.144869	0.981602
62	hsa-mir-107	7.61006e-15	1.70743e-07	down	0.00486956	0.990935
425	hsa-mir-598	9.68335e-15	1.55005e-07	down	0.236125	0.938998
512	hsa-mir-95	1.83043e-14	2.8902e-07	down	0.209705	1.05841
259	hsa-mir-409-5p	1.98164e-14	6.40061e-07	down	0.0196351	0.37463
310	hsa-mir-504	2.10176e-14	1.41765e-06	down	-0.0154523	0.656994
186	hsa-mir-299-5p	9.84038e-14	2.95953e-07	down	-0.0177021	0.921815
495	hsa-mir-758	8.67293e-13	3.33093e-07	down	0.118328	0.866725
58	hsa-mir-103	2.36639e-12	1.51295e-07	down	-0.291007	0.680884
61	hsa-mir-106b	3.80403e-12	3.49176e-07	up	0.0799581	-1.42827
189	hsa-mir-29c	5.10888e-12	3.66008e-07	down	0.335709	1.85788
511	hsa-mir-93	5.53597e-12	1.6269e-07	up	0.0928069	-1.32487
220	hsa-mir-338	7.34144e-12	2.12005e-07	down	0.0943396	3.12223
79	hsa-mir-133b	1.35579e-11	1.26724e-06	down	-0.00608963	0.559222
178	hsa-mir-25	1.85159e-11	6.85842e-07	up	-0.278892	-1.7816
106	hsa-mir-155	1.40054e-10	1.30776e-07	up	0.224878	-1.32519
367	hsa-mir-539	1.40901e-10	2.27787e-07	down	0.0138331	0.251367
188	hsa-mir-29b	1.41793e-10	2.06983e-07	down	0.207409	1.92373
224	hsa-mir-342	2.15431e-10	4.51939e-07	down	0.0720757	1.10894
238	hsa-mir-369-5p	3.46031e-10	9.88475e-07	down	-0.0148435	0.201701
302	hsa-mir-496	3.82077e-10	8.82236e-07	down	0.000916501	0.0761051
108	hsa-mir-15b	3.92779e-10	1.29604e-06	up	-0.20516	-1.72038
152	hsa-mir-203	5.93453e-10	4.31305e-07	down	0.0732784	0.340916
275	hsa-mir-448	3.84814e-09	8.82244e-07	down	-0.0132928	0.0717318
83	hsa-mir-136	4.59496e-09	4.73522e-07	down	0.646769	2.2676
109	hsa-mir-16	4.81711e-09	1.77563e-05	up	-0.279234	-1.24968
168	hsa-mir-219	1.4577e-08	7.87051e-07	down	-0.24754	2.80378
107	hsa-mir-15a	1.75846e-08	3.41763e-06	up	0.284304	-0.836241
71	hsa-mir-127	2.06693e-08	3.17727e-07	down	-0.238908	1.40523
210	hsa-mir-324-5p	2.39056e-08	1.77157e-06	down	-0.0224727	0.805338
293	hsa-mir-488	2.44304e-08	3.64627e-06	down	0.0852116	0.299985
509	hsa-mir-92	2.52048e-08	1.48249e-06	up	-0.0893678	-1.30258
99	hsa-mir-149	2.86512e-08	1.08222e-06	down	0.116028	1.63642
249	hsa-mir-377	5.08498e-08	4.73522e-07	down	0.350795	1.82849
252	hsa-mir-380-3p	5.38793e-08	5.97233e-07	down	-0.00146969	0.147787
78	hsa-mir-133a	9.15162e-08	2.81127e-06	down	0.00388716	0.398481
160	hsa-mir-210	1.73579e-07	1.48249e-06	up	-0.203768	-1.89154
75	hsa-mir-130a	3.8429e-07	3.80677e-06	up	-0.0246527	-0.836857
207	hsa-mir-320	3.92386e-07	1.8519e-06	up	-0.156395	-1.14404
510	hsa-mir-92b	4.07826e-07	5.47301e-06	up	-0.294487	-1.62344
76	hsa-mir-130b	5.21641e-07	8.82244e-07	up	0.0777838	-1.08278
292	hsa-mir-487b	6.20313e-07	1.8519e-06	down	-0.672403	0.310164
60	hsa-mir-106a	1.38462e-06	3.13408e-06	up	0.0641864	-1.04192
111	hsa-mir-17-5p	2.03222e-06	3.0668e-06	up	0.0488078	-0.970141
291	hsa-mir-487a	3.41978e-06	1.06781e-05	down	-0.416667	0.170213
157	hsa-mir-20a	4.22699e-06	7.99006e-06	up	0.00832485	-1.14006
54	hsa-let-7i	4.37291e-06	3.72569e-06	up	0.133867	-0.852866
199	hsa-mir-30a-5p	4.45244e-06	3.27291e-06	up	0.294965	-0.62473
288	hsa-mir-485-3p	4.9173e-06	2.3089e-06	down	0.065433	0.820872
223	hsa-mir-340	8.31169e-06	1.15809e-06	down	0.127484	0.770249
89	hsa-mir-142-3p	1.0521e-05	3.28109e-05	up	0.469261	-0.779184
456	hsa-mir-629	1.35614e-05	2.02076e-07	up	0.257153	-0.304422
217	hsa-mir-331	1.44354e-05	7.50499e-06	down	0.115582	0.86357
215	hsa-mir-33	1.67835e-05	9.63168e-06	down	0.710484	1.53861
278	hsa-mir-450	1.95984e-05	4.42355e-06	up	0.239057	-0.0705747
138	hsa-mir-196b	3.60322e-05	1.66669e-07	up	0.536966	-0.289091
110	hsa-mir-17-3p	4.73001e-05	1.35553e-06	up	0.29179	-0.308618
297	hsa-mir-492	5.92187e-05	5.57174e-07	up	0.0631696	-0.19676
418	hsa-mir-590	6.13865e-05	3.90795e-05	up	0.267908	-0.214757
126	hsa-mir-18a	7.00709e-05	4.38729e-05	up	0.277583	-0.345546
264	hsa-mir-422a	7.5098e-05	1.13225e-06	up	0.137098	-0.106112
258	hsa-mir-409-3p	9.36267e-05	6.34527e-06	down	-0.0143234	0.515698
