# Supplementary material for: Investigation gene and microRNA expression in glioblastoma
Source: BMC Genomics. 2010 Dec 1;11(Suppl 3):S16. doi: 10.1186/1471-2164-11-S3-S16 (PMC2999346; doi:10.1186/1471-2164-11-S3-S16)
Supplement: Additional file 4 — The 1,094 matched miRNA-gene pairs including 70 microRNAs and 661 genes predicted by both our results and miRanda algorithm. [file 1471-2164-11-S3-S16-S4.xls]

## Sheet: Sheet1
miR		Gene		pval
hsa-mir-103	down	LAPTM4A	up	4.22014e-05
hsa-mir-103	down	CTDSP1	up	1.6562e-09
hsa-mir-103	down	SFRS12	up	7.63378e-05
hsa-mir-103	down	COPB1	up	1.54305e-05
hsa-mir-128a	down	LAPTM4A	up	7.74936e-14
hsa-mir-128a	down	RPN2	up	0
hsa-mir-128a	down	NXT1	up	1.11888e-07
hsa-mir-128a	down	PPP4C	up	1.92261e-06
hsa-mir-128a	down	NME4	up	4.46113e-06
hsa-mir-128a	down	APBA3	up	4.09471e-09
hsa-mir-128a	down	TMEM87A	up	6.72494e-06
hsa-mir-128a	down	SPG21	up	2.47686e-08
hsa-mir-128a	down	PECI	up	1.46814e-05
hsa-mir-128a	down	HLA-G	up	1.50353e-11
hsa-mir-128a	down	HLA-B	up	1.99838e-10
hsa-mir-128a	down	ELOVL5	up	4.49301e-05
hsa-mir-128a	down	DYNLT1	up	2.37083e-06
hsa-mir-128a	down	CSNK1A1	up	1.0913e-08
hsa-mir-128a	down	SEC61A1	up	1.11022e-15
hsa-mir-128a	down	COPB2	up	1.9762e-14
hsa-mir-128a	down	FTSJ2	up	8.92553e-11
hsa-mir-128a	down	DDX56	up	1.40181e-10
hsa-mir-128a	down	SLC25A13	up	1.40921e-06
hsa-mir-128a	down	GNB2	up	3.76277e-12
hsa-mir-128a	down	SLC12A9	up	6.36193e-05
hsa-mir-128a	down	ZNHIT1	up	2.91544e-07
hsa-mir-128a	down	RBM28	up	3.99371e-07
hsa-mir-128a	down	NECAP2	up	3.08358e-10
hsa-mir-128a	down	DAP3	up	2.73491e-07
hsa-mir-128a	down	CDC73	up	7.94691e-06
hsa-mir-128a	down	CSRP2	up	2.24865e-08
hsa-mir-128a	down	SFRS9	up	4.54962e-06
hsa-mir-128a	down	G6PC3	up	2.39367e-08
hsa-mir-128a	down	SERPINA3	up	7.09721e-07
hsa-mir-132	down	ETAA1	up	4.04217e-09
hsa-mir-132	down	SNRPB2	up	7.1901e-05
hsa-mir-132	down	ELF2	up	2.849e-05
hsa-mir-132	down	FTSJ2	up	1.06491e-05
hsa-mir-132	down	POLD2	up	1.59813e-07
hsa-mir-132	down	GUSB	up	7.4097e-10
hsa-mir-132	down	THOC2	up	1.86809e-05
hsa-mir-132	down	EIF4A3	up	4.38011e-06
hsa-mir-132	down	LRP10	up	1.7894e-05
hsa-mir-132	down	C11orf67	up	4.24948e-06
hsa-mir-133a	down	JAM2	up	3.14709e-05
hsa-mir-133b	down	PGLS	up	4.11551e-07
hsa-mir-133b	down	RHOC	up	9.62423e-06
hsa-mir-133b	down	JAM2	up	3.40087e-07
hsa-mir-137	down	VIM	up	1.11022e-15
hsa-mir-137	down	PARP4	up	3.02097e-08
hsa-mir-137	down	FUBP3	up	6.10385e-06
hsa-mir-137	down	RPL36	up	6.40736e-07
hsa-mir-137	down	HNRPH1	up	2.29327e-06
hsa-mir-137	down	UIMC1	up	3.15603e-07
hsa-mir-137	down	BNIP2	up	3.64946e-09
hsa-mir-137	down	PIGG	up	3.72161e-08
hsa-mir-137	down	TMEM33	up	3.64744e-07
hsa-mir-137	down	MFSD1	up	1.04871e-06
hsa-mir-137	down	RAB9A	up	1.50204e-06
hsa-mir-137	down	YBX1	up	3.25336e-06
hsa-mir-137	down	GPX7	up	3.10387e-06
hsa-mir-137	down	PKN2	up	4.57207e-07
hsa-mir-137	down	TOR3A	up	1.33069e-05
hsa-mir-137	down	PLXNB2	up	2.70112e-07
hsa-mir-137	down	ZCCHC8	up	7.55051e-07
hsa-mir-137	down	DHX40	up	3.46812e-07
hsa-mir-137	down	DDX5	up	1.9104e-06
hsa-mir-137	down	BAZ1A	up	4.42551e-07
hsa-mir-137	down	ABCD4	up	5.23914e-07
hsa-mir-137	down	HMGN1	up	1.20845e-07
hsa-mir-137	down	RPLP2	up	6.70677e-08
hsa-mir-138	down	RALY	up	1.30229e-11
hsa-mir-138	down	VIM	up	0
hsa-mir-138	down	UIMC1	up	1.32094e-05
hsa-mir-138	down	DYNLT1	up	1.26514e-06
hsa-mir-138	down	GNAI2	up	1.25554e-06
hsa-mir-138	down	RHOC	up	2.44071e-12
hsa-mir-138	down	PLXNB2	up	7.5695e-12
hsa-mir-138	down	TNFRSF1A	up	5.23879e-11
hsa-mir-138	down	CSRP2	up	1.8208e-10
hsa-mir-138	down	TRAM1	up	1.16752e-08
hsa-mir-138	down	PTTG1IP	up	2.61493e-11
hsa-mir-138	down	RELA	up	7.54952e-14
hsa-mir-149	down	HLA-E	up	7.18645e-06
hsa-mir-153	down	RPN2	up	1.72928e-12
hsa-mir-153	down	NFE2L2	up	3.59552e-07
hsa-mir-153	down	PPIB	up	2.48941e-05
hsa-mir-153	down	SERBP1	up	4.68129e-05
hsa-mir-154	down	PCNA	up	8.261e-05
hsa-mir-154	down	NME4	up	1.09372e-05
hsa-mir-154*	down	NME4	up	1.1831e-06
hsa-mir-154	down	CSRP2	up	4.3371e-05
hsa-mir-154*	down	CSRP2	up	3.25009e-06
hsa-mir-154	down	COPB1	up	1.59505e-05
hsa-mir-154*	down	COPB1	up	5.39768e-07
hsa-mir-154*	down	APBA3	up	1.37954e-05
hsa-mir-154*	down	PRPF40A	up	2.16172e-05
hsa-mir-154*	down	SP3	up	3.00419e-05
hsa-mir-154*	down	C2orf24	up	9.56104e-05
hsa-mir-154*	down	TMCO1	up	2.18612e-05
hsa-mir-203	down	BARD1	up	2.58529e-05
hsa-mir-203	down	C7orf26	up	4.26375e-05
hsa-mir-203	down	PTPRZ1	up	3.18167e-05
hsa-mir-203	down	SF3B4	up	5.52081e-05
hsa-mir-203	down	H3F3A	up	4.31534e-05
hsa-mir-203	down	HMGN1	up	1.30225e-05
hsa-mir-218	down	ASCC3L1	up	1.61109e-11
hsa-mir-218	down	RALY	up	2.39843e-09
hsa-mir-218	down	BCL7C	up	6.8342e-06
hsa-mir-218	down	NUP214	up	8.81553e-09
hsa-mir-218	down	TRIM14	up	3.34185e-07
hsa-mir-218	down	PGLS	up	2.65121e-13
hsa-mir-218	down	SCAMP2	up	7.98783e-05
hsa-mir-218	down	SSR1	up	3.53274e-06
hsa-mir-218	down	TNIP2	up	6.04388e-07
hsa-mir-218	down	GNAI2	up	3.27035e-08
hsa-mir-218	down	RBM28	up	8.89351e-08
hsa-mir-218	down	ARAF	up	1.27216e-10
hsa-mir-218	down	STAG2	up	1.61217e-08
hsa-mir-218	down	PKN2	up	1.47334e-06
hsa-mir-218	down	CD9	up	2.06792e-06
hsa-mir-218	down	TNFRSF1A	up	1.06344e-07
hsa-mir-218	down	SFRS2IP	up	3.18848e-07
hsa-mir-218	down	C17orf70	up	2.04287e-06
hsa-mir-218	down	ABCD4	up	2.56698e-07
hsa-mir-299-5p	down	NECAP2	up	2.86246e-08
hsa-mir-29a	down	ASCC3L1	up	5.07974e-08
hsa-mir-29a	down	HNRPUL1	up	7.61613e-14
hsa-mir-29a	down	PRPF40A	up	2.07828e-08
hsa-mir-29a	down	RGL2	up	6.38539e-06
hsa-mir-29a	down	DYNLT1	up	5.89569e-06
hsa-mir-29a	down	UMPS	up	4.90219e-05
hsa-mir-29a	down	METAP2	up	1.02202e-07
hsa-mir-29a	down	CHFR	up	1.64894e-07
hsa-mir-29a	down	TP53	up	1.33407e-05
hsa-mir-29b	down	BANP	up	4.85277e-07
hsa-mir-29b	down	HNRPUL1	up	6.29812e-11
hsa-mir-29b	down	PRPF40A	up	8.45346e-10
hsa-mir-29b	down	DYNLT1	up	5.68923e-12
hsa-mir-29b	down	ELF2	up	1.0111e-10
hsa-mir-29b	down	UMPS	up	2.48798e-07
hsa-mir-29b	down	GPX7	up	3.00748e-10
hsa-mir-29b	down	BTG1	up	7.57167e-05
hsa-mir-29b	down	METAP2	up	1.47495e-10
hsa-mir-29b	down	CDK2AP1	up	3.00833e-10
hsa-mir-29c	down	ASCC3L1	up	1.90963e-08
hsa-mir-29c	down	COL4A1	up	1.35047e-08
hsa-mir-29c	down	HNRPUL1	up	7.56039e-10
hsa-mir-29c	down	PRPF40A	up	2.7699e-11
hsa-mir-29c	down	RGL2	up	1.28296e-06
hsa-mir-29c	down	DYNLT1	up	4.15281e-11
hsa-mir-29c	down	ELF2	up	3.34559e-08
hsa-mir-29c	down	H2AFY	up	8.23062e-05
hsa-mir-29c	down	UMPS	up	1.93734e-12
hsa-mir-29c	down	DDX56	up	4.70248e-07
hsa-mir-29c	down	HBP1	up	5.39572e-05
hsa-mir-29c	down	GPX7	up	1.57987e-09
hsa-mir-29c	down	CNN3	up	8.13856e-06
hsa-mir-29c	down	H3F3A	up	6.66134e-16
hsa-mir-29c	down	METAP2	up	2.28982e-08
hsa-mir-29c	down	CHFR	up	8.1888e-10
hsa-mir-29c	down	TP53	up	1.80478e-12
hsa-mir-324-5p	down	CTDSP1	up	4.06709e-08
hsa-mir-324-5p	down	SERPINB6	up	1.89656e-06
hsa-mir-324-5p	down	MFSD1	up	2.77361e-08
hsa-mir-326	down	GNB2	up	3.52439e-09
hsa-mir-326	down	SLC12A9	up	9.71636e-05
hsa-mir-326	down	PDIA4	up	1.42924e-06
hsa-mir-326	down	RHOC	up	1.15518e-10
hsa-mir-326	down	NES	up	1.23904e-07
hsa-mir-329	down	AUP1	up	8.48874e-09
hsa-mir-329	down	ADAM17	up	4.53059e-06
hsa-mir-329	down	SNX5	up	4.12939e-06
hsa-mir-329	down	ZNF20	up	5.37078e-09
hsa-mir-329	down	RPL36	up	4.71396e-06
hsa-mir-329	down	SPG21	up	6.3422e-07
hsa-mir-329	down	RPLP1	up	8.99246e-07
hsa-mir-329	down	FTSJ2	up	6.36512e-09
hsa-mir-329	down	CPT2	up	1.09693e-07
hsa-mir-329	down	TRAFD1	up	1.57111e-07
hsa-mir-329	down	KRT10	up	5.06149e-05
hsa-mir-329	down	PHB	up	7.55974e-05
hsa-mir-329	down	EIF4A3	up	1.63702e-05
hsa-mir-329	down	CEBPD	up	4.57215e-08
hsa-mir-329	down	RELA	up	1.42242e-11
hsa-mir-340	down	SEC11A	up	9.77839e-06
hsa-mir-340	down	SPP1	up	2.48038e-05
hsa-mir-340	down	GNG5	up	9.62766e-05
hsa-mir-340	down	TMED5	up	7.04412e-05
hsa-mir-340	down	COPB1	up	1.21205e-09
hsa-mir-340	down	RBM7	up	9.83381e-07
hsa-mir-369-5p	down	RP2	up	1.3767e-05
hsa-mir-379	down	LAPTM4A	up	2.76103e-06
hsa-mir-379	down	NECAP2	up	8.77093e-07
hsa-mir-379	down	APH1A	up	4.84637e-05
hsa-mir-379	down	IFNAR2	up	4.82842e-05
hsa-mir-379	down	CLNS1A	up	1.24405e-05
hsa-mir-381	down	ELAVL1	up	3.47316e-05
hsa-mir-381	down	SPG21	up	1.83452e-05
hsa-mir-381	down	TNIP2	up	8.39005e-05
hsa-mir-381	down	ANXA5	up	5.49452e-07
hsa-mir-381	down	CYB561D2	up	7.59629e-05
hsa-mir-381	down	SOX2	up	9.77367e-05
hsa-mir-383	down	SNRPB2	up	8.33623e-09
hsa-mir-383	down	PCNA	up	7.93935e-07
hsa-mir-383	down	SLC35D2	up	7.45323e-06
hsa-mir-383	down	RAB8A	up	4.53111e-07
hsa-mir-383	down	RBBP8	up	1.42356e-05
hsa-mir-383	down	ANXA5	up	7.94685e-07
hsa-mir-383	down	CASP3	up	1.23403e-07
hsa-mir-383	down	G3BP1	up	1.1218e-05
hsa-mir-383	down	PRKAR2A	up	2.22247e-05
hsa-mir-383	down	ID3	up	4.6667e-06
hsa-mir-383	down	SSR2	up	7.53404e-06
hsa-mir-383	down	TM9SF1	up	9.38953e-08
hsa-mir-383	down	HMGN1	up	2.3093e-09
hsa-mir-409-5p	down	HSD17B10	up	4.27578e-05
hsa-mir-410	down	JAG1	up	6.69443e-05
hsa-mir-410	down	IFRD1	up	4.02255e-05
hsa-mir-410	down	GNG5	up	2.11605e-06
hsa-mir-411	down	HEATR2	up	1.9453e-06
hsa-mir-411	down	NECAP2	up	1.9488e-06
hsa-mir-411	down	CLNS1A	up	2.21683e-06
hsa-mir-432	down	STX10	up	4.29283e-05
hsa-mir-433	down	ZNF20	up	4.52085e-11
hsa-mir-433	down	SMCHD1	up	3.18957e-06
hsa-mir-433	down	NMI	up	1.04125e-05
hsa-mir-433	down	HLA-G	up	1.25905e-07
hsa-mir-433	down	ZFAND3	up	3.56672e-07
hsa-mir-433	down	SYNCRIP	up	2.01583e-05
hsa-mir-433	down	SFRS12	up	8.21935e-09
hsa-mir-433	down	PRDX4	up	1.72252e-08
hsa-mir-433	down	TSPAN6	up	6.76593e-08
hsa-mir-433	down	RPL39	up	3.12929e-05
hsa-mir-433	down	CPT2	up	8.20018e-07
hsa-mir-433	down	SSR2	up	2.83347e-07
hsa-mir-433	down	TOR3A	up	9.97436e-05
hsa-mir-433	down	HIF1A	up	3.5897e-07
hsa-mir-433	down	GART	up	3.30421e-05
hsa-mir-485-5p	down	CAD	up	1.0321e-09
hsa-mir-485-5p	down	SCAMP2	up	5.35605e-05
hsa-mir-485-5p	down	ZNHIT1	up	2.14501e-09
hsa-mir-485-5p	down	ARMCX6	up	2.09567e-08
hsa-mir-485-5p	down	TOR3A	up	1.49317e-06
hsa-mir-485-5p	down	CD63	up	3.83287e-11
hsa-mir-485-5p	down	EIF4A1	up	1.08282e-07
hsa-mir-485-5p	down	TP53	up	2.31721e-05
hsa-mir-485-5p	down	LRP10	up	2.73588e-08
hsa-mir-485-5p	down	TM9SF1	up	1.4639e-08
hsa-mir-485-5p	down	GART	up	8.64791e-07
hsa-mir-485-5p	down	DCHS1	up	2.4085e-05
hsa-mir-487a	down	SP3	up	8.84674e-06
hsa-mir-487a	down	HMGB2	up	4.49644e-09
hsa-mir-487b	down	SP3	up	4.6748e-06
hsa-mir-487b	down	ELF2	up	5.14091e-08
hsa-mir-488	down	H2AFY	up	1.99651e-05
hsa-mir-488	down	COPB1	up	6.5963e-07
hsa-mir-495	down	SRBD1	up	2.73953e-05
hsa-mir-495	down	LAPTM4A	up	2.13085e-08
hsa-mir-495	down	SNRPB2	up	7.81188e-06
hsa-mir-495	down	CYP20A1	up	7.48112e-09
hsa-mir-495	down	ZDHHC4	up	4.44698e-06
hsa-mir-495	down	CBX3	up	1.14838e-05
hsa-mir-495	down	GAL3ST4	up	9.68507e-05
hsa-mir-495	down	TOR3A	up	1.06218e-07
hsa-mir-496	down	COPZ1	up	5.59757e-05
hsa-mir-504	down	RPL36	up	9.25064e-05
hsa-mir-504	down	APBA3	up	7.73823e-10
hsa-mir-504	down	LMAN2	up	1.07177e-11
hsa-mir-504	down	RASSF1	up	1.36783e-05
hsa-mir-504	down	UMPS	up	6.73438e-08
hsa-mir-504	down	BAZ1B	up	5.2692e-07
hsa-mir-504	down	PDIA4	up	4.88498e-15
hsa-mir-504	down	NECAP2	up	9.23172e-07
hsa-mir-504	down	RHOC	up	3.07776e-08
hsa-mir-504	down	NCSTN	up	1.86309e-10
hsa-mir-504	down	PFN1	up	4.95448e-12
hsa-mir-504	down	C17orf62	up	2.34632e-06
hsa-mir-598	down	SNRPG	up	1.84548e-06
hsa-mir-598	down	HLA-E	up	5.36266e-05
hsa-mir-598	down	MYL6	up	1.44418e-08
hsa-mir-598	down	DERL2	up	6.95397e-08
hsa-mir-625	down	THADA	up	2.8549e-10
hsa-mir-625	down	COPB1	up	1.23248e-05
hsa-mir-625	down	CTNND1	up	2.13386e-05
hsa-mir-656	down	TROVE2	up	2.39843e-05
hsa-mir-656	down	COPB1	up	1.39424e-05
hsa-mir-7	down	AUP1	up	5.48066e-06
hsa-mir-7	down	FCGRT	up	8.08291e-09
hsa-mir-7	down	SH3BP2	up	3.43489e-06
hsa-mir-7	down	C5orf3	up	4.11934e-05
hsa-mir-7	down	UBE2E1	up	5.8445e-05
hsa-mir-7	down	UMPS	up	8.34558e-05
hsa-mir-7	down	COPB2	up	1.22369e-08
hsa-mir-7	down	SLC4A2	up	7.63898e-09
hsa-mir-7	down	TMED5	up	1.89345e-08
hsa-mir-7	down	RELA	up	3.65838e-10
hsa-mir-758	down	ATP6V0E1	up	3.89672e-06
hsa-mir-758	down	C7orf42	up	1.89988e-05
hsa-mir-758	down	SLC39A1	up	3.01174e-05
hsa-mir-769-5p	down	ASCC3L1	up	4.92316e-06
hsa-mir-769-5p	down	CAD	up	1.10378e-07
hsa-mir-769-5p	down	C2orf28	up	5.36866e-11
hsa-mir-769-5p	down	RALY	up	3.38802e-07
hsa-mir-769-5p	down	NXT1	up	7.30089e-06
hsa-mir-769-5p	down	SLC35D2	up	5.78078e-07
hsa-mir-769-5p	down	PECI	up	5.88355e-06
hsa-mir-769-5p	down	PSMB8	up	9.25289e-07
hsa-mir-769-5p	down	PHC2	up	2.13163e-14
hsa-mir-769-5p	down	C17orf62	up	9.52875e-09
hsa-mir-769-5p	down	ABHD4	up	1.77286e-06
hsa-mir-769-5p	down	LRP10	up	1.48897e-10
hsa-mir-769-5p	down	PSME2	up	1.24217e-09
hsa-mir-769-5p	down	IKBKB	up	7.28102e-06
hsa-mir-769-5p	down	RELA	up	1.34543e-09
hsa-mir-95	down	RPN2	up	6.66134e-16
hsa-mir-95	down	ABCA1	up	9.84784e-08
hsa-mir-95	down	SEC61B	up	3.42622e-07
hsa-mir-95	down	SLC35D2	up	3.01305e-05
hsa-mir-95	down	LMAN2	up	9.65761e-12
hsa-mir-95	down	CYB561D2	up	8.24751e-06
hsa-mir-95	down	NECAP2	up	3.35216e-05
hsa-mir-95	down	LRP10	up	4.08584e-12
hsa-mir-95	down	TM9SF1	up	3.11386e-10
hsa-mir-95	down	SERPINA3	up	3.08708e-06
hsa-let-7i	up	PPP3R1	down	1.26612e-05
hsa-let-7i	up	VSNL1	down	3.69034e-07
hsa-let-7i	up	UROS	down	1.73547e-06
hsa-let-7i	up	PDZD7	down	2.09902e-07
hsa-let-7i	up	FLT3	down	3.39889e-05
hsa-let-7i	up	DOC2A	down	1.60119e-06
hsa-let-7i	up	PRKCB1	down	1.10183e-06
hsa-let-7i	up	AGTPBP1	down	3.06644e-06
hsa-let-7i	up	PLD3	down	1.76164e-05
hsa-let-7i	up	TUBB4	down	8.61274e-07
hsa-let-7i	up	MADCAM1	down	1.60912e-05
hsa-let-7i	up	IDS	down	2.51091e-05
hsa-let-7i	up	HTR1E	down	6.03726e-08
hsa-let-7i	up	C3orf14	down	7.72003e-05
hsa-let-7i	up	CPNE6	down	1.75029e-06
hsa-let-7i	up	PAK1	down	1.56161e-05
hsa-let-7i	up	GRM5	down	7.12178e-05
hsa-let-7i	up	TMEM24	down	1.68686e-05
hsa-mir-106a	up	OPTN	down	9.22118e-08
hsa-mir-106a	up	RNF6	down	3.36009e-05
hsa-mir-106a	up	ITFG1	down	7.1413e-05
hsa-mir-106a	up	KCNN1	down	2.01021e-08
hsa-mir-106a	up	MAPK9	down	1.3878e-06
hsa-mir-106a	up	CHD5	down	1.27589e-06
hsa-mir-106a	up	OCA2	down	1.88924e-06
hsa-mir-106a	up	GPRASP1	down	4.23729e-07
hsa-mir-106a	up	SLC9A1	down	3.53608e-05
hsa-mir-106a	up	IL12RB2	down	3.27817e-06
hsa-mir-106a	up	STAR	down	7.73485e-05
hsa-mir-106a	up	TRIM3	down	1.7146e-05
hsa-mir-106b	up	PTPN4	down	1.60628e-07
hsa-mir-106b	up	PPP3R1	down	1.36965e-09
hsa-mir-106b	up	KCNK12	down	2.68801e-07
hsa-mir-106b	up	CNNM2	down	1.05763e-05
hsa-mir-106b	up	OPTN	down	4.4321e-09
hsa-mir-106b	up	ITFG1	down	3.15834e-06
hsa-mir-106b	up	LIN7B	down	5.68421e-09
hsa-mir-106b	up	KCNN1	down	7.77156e-15
hsa-mir-106b	up	SLC1A6	down	1.10267e-05
hsa-mir-106b	up	MAPK9	down	2.2155e-09
hsa-mir-106b	up	CAMTA1	down	3.13492e-07
hsa-mir-106b	up	CHD5	down	1.01519e-12
hsa-mir-106b	up	C6orf105	down	1.29149e-05
hsa-mir-106b	up	EPHA5	down	6.15615e-06
hsa-mir-106b	up	RAPGEF5	down	3.85029e-10
hsa-mir-106b	up	ATP13A2	down	8.55604e-07
hsa-mir-106b	up	IL12RB2	down	4.84529e-08
hsa-mir-106b	up	PTGER3	down	6.47434e-05
hsa-mir-106b	up	ABCB9	down	7.4055e-05
hsa-mir-106b	up	SSTR2	down	4.41953e-06
hsa-mir-106b	up	AKAP5	down	8.63861e-06
hsa-mir-106b	up	ATP6V1D	down	7.69162e-13
hsa-mir-106b	up	STAR	down	5.88197e-07
hsa-mir-106b	up	C21orf55	down	2.69803e-06
hsa-mir-106b	up	TRIM3	down	3.2991e-08
hsa-mir-10b	up	ACTR1B	down	4.45213e-05
hsa-mir-10b	up	RAB11FIP5	down	4.70747e-05
hsa-mir-10b	up	SLC12A5	down	3.46828e-05
hsa-mir-10b	up	MBNL2	down	9.12559e-05
hsa-mir-10b	up	DOC2A	down	2.43981e-05
hsa-mir-10b	up	IDS	down	8.14168e-10
hsa-mir-10b	up	SNCA	down	1.66868e-06
hsa-mir-10b	up	GRM3	down	1.98867e-05
hsa-mir-10b	up	KIAA1107	down	4.5327e-05
hsa-mir-10b	up	SEMA4A	down	2.02713e-06
hsa-mir-10b	up	ANK1	down	2.02579e-05
hsa-mir-10b	up	KCNJ6	down	7.62454e-06
hsa-mir-130a	up	PTPN4	down	2.58498e-05
hsa-mir-130a	up	RTN4	down	1.50571e-05
hsa-mir-130a	up	SLC12A5	down	1.69853e-09
hsa-mir-130a	up	EPB41L1	down	8.20033e-12
hsa-mir-130a	up	KCNMA1	down	6.75874e-05
hsa-mir-130a	up	STARD13	down	7.06882e-07
hsa-mir-130a	up	RNF6	down	2.73698e-05
hsa-mir-130a	up	ROGDI	down	5.85976e-12
hsa-mir-130a	up	OLFM1	down	1.42274e-07
hsa-mir-130a	up	CA11	down	1.89721e-10
hsa-mir-130a	up	SPTBN4	down	3.98965e-05
hsa-mir-130a	up	MAPK9	down	3.69944e-08
hsa-mir-130a	up	CHD5	down	1.11243e-07
hsa-mir-130a	up	SLC25A12	down	1.03502e-06
hsa-mir-130a	up	MAP2K1	down	5.63584e-09
hsa-mir-130a	up	SH3GL3	down	1.97343e-08
hsa-mir-130a	up	PHACTR1	down	2.70946e-10
hsa-mir-130a	up	C6orf32	down	5.6999e-07
hsa-mir-130a	up	CDKL2	down	5.44676e-07
hsa-mir-130a	up	CDS1	down	3.33933e-12
hsa-mir-130a	up	PLCH1	down	1.43144e-09
hsa-mir-130a	up	TSPYL2	down	5.24027e-09
hsa-mir-130a	up	PAK3	down	8.94536e-06
hsa-mir-130a	up	HPRT1	down	1.4963e-07
hsa-mir-130a	up	KIAA1107	down	1.59708e-08
hsa-mir-130a	up	WDR47	down	8.69492e-07
hsa-mir-130a	up	TPM3	down	8.47757e-06
hsa-mir-130a	up	DNM3	down	7.73649e-05
hsa-mir-130a	up	RAB40B	down	6.59473e-14
hsa-mir-130a	up	RTN1	down	3.05745e-05
hsa-mir-130a	up	STAR	down	7.49808e-06
hsa-mir-130a	up	ENPP2	down	7.96474e-13
hsa-mir-130a	up	TRIM3	down	5.42539e-06
hsa-mir-130a	up	CHST1	down	3.25925e-10
hsa-mir-130b	up	SLC12A5	down	1.09341e-08
hsa-mir-130b	up	EPB41L1	down	1.36853e-11
hsa-mir-130b	up	STARD13	down	1.17266e-11
hsa-mir-130b	up	RNF6	down	4.04627e-07
hsa-mir-130b	up	ATP6V0D1	down	7.6394e-06
hsa-mir-130b	up	ROGDI	down	6.6091e-08
hsa-mir-130b	up	OLFM1	down	3.3445e-06
hsa-mir-130b	up	CA11	down	2.98468e-11
hsa-mir-130b	up	SPTBN4	down	1.89024e-09
hsa-mir-130b	up	TNFSF9	down	4.85002e-05
hsa-mir-130b	up	CHD5	down	1.49033e-07
hsa-mir-130b	up	IDS	down	4.37598e-10
hsa-mir-130b	up	CLUL1	down	2.22326e-08
hsa-mir-130b	up	MAP2K1	down	4.2162e-08
hsa-mir-130b	up	LRRK1	down	6.11067e-12
hsa-mir-130b	up	C6orf32	down	9.00835e-12
hsa-mir-130b	up	CDS1	down	0
hsa-mir-130b	up	SERPINI1	down	1.65829e-10
hsa-mir-130b	up	PRKAG2	down	3.415e-06
hsa-mir-130b	up	TSPYL2	down	8.40265e-08
hsa-mir-130b	up	HPRT1	down	2.92673e-05
hsa-mir-130b	up	MPL	down	9.29339e-10
hsa-mir-130b	up	KIAA1107	down	1.50372e-07
hsa-mir-130b	up	KCNA1	down	4.90722e-05
hsa-mir-130b	up	CLSTN3	down	8.38387e-05
hsa-mir-130b	up	PTPRB	down	1.27204e-05
hsa-mir-130b	up	NDEL1	down	6.66295e-09
hsa-mir-130b	up	RAB40B	down	4.32139e-11
hsa-mir-130b	up	DDX24	down	3.48364e-06
hsa-mir-130b	up	ENPP2	down	1.38201e-07
hsa-mir-130b	up	CHST1	down	1.1882e-11
hsa-mir-142-3p	up	ANK3	down	7.41465e-05
hsa-mir-142-3p	up	PHLPPL	down	1.64699e-05
hsa-mir-142-3p	up	PARD6A	down	1.56676e-08
hsa-mir-142-3p	up	CLIP3	down	4.51616e-12
hsa-mir-142-3p	up	CRTC1	down	3.68141e-09
hsa-mir-142-3p	up	RAB3A	down	2.11323e-07
hsa-mir-142-3p	up	DRD1	down	1.48175e-08
hsa-mir-142-3p	up	GABRB2	down	1.45881e-05
hsa-mir-142-3p	up	DMXL2	down	1.92135e-05
hsa-mir-142-3p	up	ATP6V1G2	down	3.35681e-08
hsa-mir-142-3p	up	SOBP	down	3.87621e-10
hsa-mir-142-3p	up	WASF1	down	3.95331e-09
hsa-mir-142-3p	up	TSPAN5	down	2.46571e-05
hsa-mir-142-3p	up	GLRB	down	6.75794e-07
hsa-mir-142-3p	up	CDH18	down	2.42899e-07
hsa-mir-142-3p	up	APC	down	2.93113e-06
hsa-mir-142-3p	up	CNKSR2	down	1.04577e-06
hsa-mir-142-3p	up	SCN8A	down	1.30435e-05
hsa-mir-142-3p	up	NSF	down	7.79941e-06
hsa-mir-142-3p	up	DYNC1H1	down	5.45092e-05
hsa-mir-142-3p	up	RIMS2	down	3.71236e-08
hsa-mir-142-3p	up	CRYZL1	down	1.78973e-05
hsa-mir-142-3p	up	DUSP8	down	1.08588e-09
hsa-mir-142-3p	up	KCNA4	down	2.95008e-06
hsa-mir-142-3p	up	C11orf49	down	2.13078e-06
hsa-mir-155	up	SEC61A2	down	6.43929e-15
hsa-mir-155	up	AKAP11	down	7.10543e-15
hsa-mir-155	up	ZNF771	down	1.90528e-07
hsa-mir-155	up	CRYM	down	7.32747e-14
hsa-mir-155	up	DBC1	down	6.6112e-11
hsa-mir-155	up	APBA1	down	1.04526e-06
hsa-mir-155	up	RUSC2	down	2.22045e-16
hsa-mir-155	up	TYRP1	down	1.14863e-07
hsa-mir-155	up	MAP3K10	down	5.16072e-10
hsa-mir-155	up	MAP2	down	5.87861e-10
hsa-mir-155	up	HERC2	down	5.29626e-09
hsa-mir-155	up	SLC27A2	down	2.51633e-07
hsa-mir-155	up	DMXL2	down	1.60242e-08
hsa-mir-155	up	AP3B2	down	5.03597e-13
hsa-mir-155	up	GABARAPL3	down	1.70045e-05
hsa-mir-155	up	TUBB2A	down	3.22129e-08
hsa-mir-155	up	HIVEP2	down	6.91847e-06
hsa-mir-155	up	ANXA3	down	8.23494e-06
hsa-mir-155	up	RAP1GDS1	down	1.11103e-06
hsa-mir-155	up	PET112L	down	4.40941e-06
hsa-mir-155	up	RAPGEF2	down	7.10543e-15
hsa-mir-155	up	LRRTM2	down	3.06634e-09
hsa-mir-155	up	FBXL2	down	4.14779e-12
hsa-mir-155	up	STXBP5L	down	2.58342e-11
hsa-mir-155	up	SERPINI1	down	3.22187e-13
hsa-mir-155	up	AMPH	down	6.01741e-14
hsa-mir-155	up	DYNC1I1	down	1.11022e-15
hsa-mir-155	up	TCEAL2	down	0
hsa-mir-155	up	ATP13A2	down	6.48061e-10
hsa-mir-155	up	ELAVL4	down	1.08802e-14
hsa-mir-155	up	ANGPTL3	down	3.89844e-05
hsa-mir-155	up	PTGER3	down	8.15853e-06
hsa-mir-155	up	DDAH1	down	1.07425e-07
hsa-mir-155	up	ENSA	down	5.88862e-13
hsa-mir-155	up	DNM3	down	0
hsa-mir-155	up	SLC6A15	down	6.34939e-09
hsa-mir-155	up	TMEM66	down	4.66636e-05
hsa-mir-155	up	DDHD2	down	1.17217e-12
hsa-mir-155	up	OXR1	down	8.4488e-13
hsa-mir-15a	up	PTPN4	down	1.0809e-06
hsa-mir-15a	up	MDH1	down	2.48147e-08
hsa-mir-15a	up	SLC30A3	down	1.02558e-08
hsa-mir-15a	up	SNAP25	down	5.11838e-10
hsa-mir-15a	up	C20orf46	down	1.96324e-07
hsa-mir-15a	up	DRD1IP	down	1.60939e-09
hsa-mir-15a	up	SNCG	down	1.84346e-09
hsa-mir-15a	up	CRYM	down	1.1324e-10
hsa-mir-15a	up	STXBP1	down	6.07927e-09
hsa-mir-15a	up	LDOC1	down	2.12113e-07
hsa-mir-15a	up	TUBA4A	down	4.95405e-09
hsa-mir-15a	up	MAP2K1	down	1.67523e-10
hsa-mir-15a	up	CCDC28A	down	9.51537e-07
hsa-mir-15a	up	PCMT1	down	1.3945e-07
hsa-mir-15a	up	DRD5	down	1.15422e-06
hsa-mir-15a	up	SNCA	down	2.96465e-10
hsa-mir-15a	up	SERPINI1	down	5.74563e-11
hsa-mir-15a	up	CENTA1	down	2.81806e-09
hsa-mir-15a	up	IL1RAPL1	down	1.93687e-05
hsa-mir-15a	up	TSPYL2	down	1.29225e-06
hsa-mir-15a	up	TPM3	down	1.59757e-06
hsa-mir-15a	up	SCN8A	down	2.23113e-07
hsa-mir-15a	up	GLS2	down	2.38926e-09
hsa-mir-15a	up	WIF1	down	1.22116e-08
hsa-mir-15a	up	CABP1	down	3.76384e-08
hsa-mir-15a	up	OMG	down	3.15967e-06
hsa-mir-15a	up	RTN1	down	5.40333e-07
hsa-mir-15a	up	ENPP2	down	4.57459e-06
hsa-mir-15a	up	OTUB1	down	7.00751e-05
hsa-mir-15a	up	SPTBN2	down	1.50467e-05
hsa-mir-15b	up	PTPN4	down	2.4724e-07
hsa-mir-15b	up	DCTN1	down	3.2409e-07
hsa-mir-15b	up	EMX1	down	1.60474e-06
hsa-mir-15b	up	MDH1	down	1.20219e-08
hsa-mir-15b	up	FKBP1B	down	5.69032e-05
hsa-mir-15b	up	EPB41L1	down	0
hsa-mir-15b	up	ENTPD6	down	2.61767e-08
hsa-mir-15b	up	C20orf46	down	3.42935e-09
hsa-mir-15b	up	DRD1IP	down	1.16351e-13
hsa-mir-15b	up	PNLIPRP1	down	2.127e-08
hsa-mir-15b	up	SNCG	down	4.44089e-16
hsa-mir-15b	up	OGDHL	down	2.8731e-11
hsa-mir-15b	up	ITPR1	down	1.19743e-09
hsa-mir-15b	up	MBNL2	down	6.86717e-12
hsa-mir-15b	up	PCDH9	down	1.10653e-06
hsa-mir-15b	up	FLT3	down	1.06005e-07
hsa-mir-15b	up	CRYM	down	2.66453e-15
hsa-mir-15b	up	HMOX2	down	2.17757e-06
hsa-mir-15b	up	SPTBN4	down	3.92997e-12
hsa-mir-15b	up	FCHO1	down	3.41902e-08
hsa-mir-15b	up	MAPK9	down	7.61885e-05
hsa-mir-15b	up	BIN1	down	2.02101e-10
hsa-mir-15b	up	MGAT5	down	1.25371e-05
hsa-mir-15b	up	TUBA4A	down	7.26841e-12
hsa-mir-15b	up	MAP2K1	down	1.17357e-09
hsa-mir-15b	up	LRRK1	down	4.61372e-06
hsa-mir-15b	up	SPDEF	down	1.43286e-09
hsa-mir-15b	up	CCDC28A	down	3.27878e-05
hsa-mir-15b	up	ZDHHC14	down	2.92661e-05
hsa-mir-15b	up	HTR4	down	1.07892e-05
hsa-mir-15b	up	CAMKV	down	4.54525e-13
hsa-mir-15b	up	SERPINI1	down	0
hsa-mir-15b	up	CENTA1	down	2.22045e-16
hsa-mir-15b	up	RELN	down	2.53549e-07
hsa-mir-15b	up	GRPR	down	1.71264e-07
hsa-mir-15b	up	IL1RAPL1	down	3.45368e-12
hsa-mir-15b	up	TSPYL2	down	1.32339e-13
hsa-mir-15b	up	ATP13A2	down	1.71144e-09
hsa-mir-15b	up	PTCH2	down	1.38919e-05
hsa-mir-15b	up	TPM3	down	4.39299e-10
hsa-mir-15b	up	PIB5PA	down	4.63074e-12
hsa-mir-15b	up	KCNJ4	down	7.32192e-12
hsa-mir-15b	up	SCN8A	down	6.70209e-10
hsa-mir-15b	up	GLS2	down	1.93179e-14
hsa-mir-15b	up	WIF1	down	2.22045e-16
hsa-mir-15b	up	B3GNT4	down	1.60997e-10
hsa-mir-15b	up	OMG	down	1.26788e-13
hsa-mir-15b	up	CYB561	down	8.75509e-05
hsa-mir-15b	up	SLC22A17	down	1.28884e-08
hsa-mir-15b	up	SETD3	down	1.2986e-07
hsa-mir-15b	up	ATP6V1B2	down	4.78899e-10
hsa-mir-15b	up	RHOBTB2	down	6.72227e-05
hsa-mir-15b	up	ENPP2	down	2.18122e-09
hsa-mir-15b	up	C11orf41	down	9.19001e-07
hsa-mir-15b	up	OTUB1	down	9.76886e-07
hsa-mir-15b	up	CDC42EP2	down	2.56238e-07
hsa-mir-15b	up	SPTBN2	down	2.28494e-08
hsa-mir-16	up	MDH1	down	6.04889e-10
hsa-mir-16	up	SLC30A3	down	4.14175e-10
hsa-mir-16	up	FKBP1B	down	1.61296e-05
hsa-mir-16	up	SNAP25	down	2.62679e-13
hsa-mir-16	up	C20orf46	down	2.06484e-07
hsa-mir-16	up	DRD1IP	down	5.19917e-12
hsa-mir-16	up	SNCG	down	4.66449e-12
hsa-mir-16	up	MBNL2	down	1.41449e-07
hsa-mir-16	up	GOT2	down	5.31239e-05
hsa-mir-16	up	CRYM	down	8.34888e-14
hsa-mir-16	up	ARHGDIG	down	6.58806e-13
hsa-mir-16	up	SH3GL2	down	1.24012e-12
hsa-mir-16	up	SPTBN4	down	6.80313e-07
hsa-mir-16	up	SLC7A10	down	4.14743e-06
hsa-mir-16	up	MAST1	down	1.80033e-07
hsa-mir-16	up	PLCH2	down	3.59445e-05
hsa-mir-16	up	ATP2B3	down	1.86584e-12
hsa-mir-16	up	IDS	down	7.38325e-07
hsa-mir-16	up	LDOC1	down	2.78896e-09
hsa-mir-16	up	C10orf110	down	1.03917e-13
hsa-mir-16	up	BIN1	down	1.14568e-05
hsa-mir-16	up	SLC25A12	down	1.16824e-09
hsa-mir-16	up	TUBA4A	down	1.92935e-11
hsa-mir-16	up	AGPAT7	down	3.39572e-09
hsa-mir-16	up	ELOVL4	down	2.15777e-10
hsa-mir-16	up	CCDC28A	down	5.64773e-05
hsa-mir-16	up	PCMT1	down	8.33098e-08
hsa-mir-16	up	DRD5	down	1.70195e-08
hsa-mir-16	up	SNCA	down	1.11089e-12
hsa-mir-16	up	CRHBP	down	7.29123e-10
hsa-mir-16	up	NISCH	down	1.0406e-07
hsa-mir-16	up	TAGLN3	down	1.55167e-10
hsa-mir-16	up	KCNAB1	down	1.84726e-10
hsa-mir-16	up	SERPINI1	down	6.66134e-16
hsa-mir-16	up	DYNC1I1	down	2.10942e-14
hsa-mir-16	up	RELN	down	6.39237e-06
hsa-mir-16	up	GRPR	down	4.7846e-08
hsa-mir-16	up	TSPYL2	down	5.57826e-10
hsa-mir-16	up	ATP13A2	down	8.58939e-07
hsa-mir-16	up	PTCH2	down	7.0921e-08
hsa-mir-16	up	TPM3	down	2.91561e-08
hsa-mir-16	up	KIFAP3	down	3.95713e-05
hsa-mir-16	up	PIB5PA	down	2.5105e-07
hsa-mir-16	up	SCN8A	down	4.82528e-10
hsa-mir-16	up	GLS2	down	6.96776e-13
hsa-mir-16	up	WIF1	down	2.13607e-13
hsa-mir-16	up	B3GNT4	down	8.11725e-07
hsa-mir-16	up	CHRNE	down	1.43237e-09
hsa-mir-16	up	OMG	down	1.99174e-13
hsa-mir-16	up	SLC22A17	down	7.49e-09
hsa-mir-16	up	RTN1	down	4.95162e-11
hsa-mir-16	up	SETD3	down	1.65887e-08
hsa-mir-16	up	FDFT1	down	1.121e-06
hsa-mir-16	up	ENPP2	down	7.48333e-08
hsa-mir-16	up	OTUB1	down	4.25637e-07
hsa-mir-16	up	SPTBN2	down	5.87705e-07
hsa-mir-18a	up	HRH3	down	1.24642e-06
hsa-mir-18a	up	SYN2	down	5.38115e-05
hsa-mir-18a	up	NIPSNAP3B	down	2.59504e-05
hsa-mir-18a	up	HIVEP2	down	2.06482e-06
hsa-mir-18a	up	CADPS2	down	1.94998e-08
hsa-mir-18a	up	GPRASP1	down	2.37422e-05
hsa-mir-18a	up	CAMK2N1	down	9.90613e-08
hsa-mir-18a	up	ISCU	down	1.04175e-05
hsa-mir-196b	up	VSNL1	down	2.45046e-05
hsa-mir-196b	up	LGI1	down	4.78961e-05
hsa-mir-196b	up	DNAJC12	down	2.83844e-05
hsa-mir-196b	up	DOC2A	down	4.84468e-05
hsa-mir-196b	up	ASPHD1	down	8.85275e-06
hsa-mir-196b	up	CHD5	down	6.33945e-05
hsa-mir-196b	up	LDOC1	down	2.17549e-05
hsa-mir-196b	up	CCK	down	7.43282e-05
hsa-mir-196b	up	KRT81	down	2.76573e-05
hsa-mir-196b	up	GNG3	down	5.13886e-05
hsa-mir-196b	up	PITPNM1	down	4.305e-05
hsa-mir-20a	up	OPTN	down	2.17723e-06
hsa-mir-20a	up	ITFG1	down	3.22971e-05
hsa-mir-20a	up	OLFM1	down	6.19133e-05
hsa-mir-20a	up	KCNN1	down	2.15085e-07
hsa-mir-20a	up	MAPK9	down	5.53204e-08
hsa-mir-20a	up	CHD5	down	1.03313e-05
hsa-mir-20a	up	LRRK1	down	2.55256e-08
hsa-mir-20a	up	IQSEC1	down	5.64921e-08
hsa-mir-20a	up	SLC9A1	down	2.93121e-05
hsa-mir-20a	up	ATPIF1	down	1.66368e-05
hsa-mir-20a	up	IL12RB2	down	8.2949e-07
hsa-mir-20a	up	CAMTA2	down	9.48512e-06
hsa-mir-20a	up	DGKZ	down	8.16838e-06
hsa-mir-21	up	RTN4	down	1.16385e-05
hsa-mir-21	up	TACSTD1	down	5.80441e-08
hsa-mir-21	up	VSNL1	down	0
hsa-mir-21	up	KCNIP2	down	6.80185e-10
hsa-mir-21	up	GRM7	down	0
hsa-mir-21	up	CCNA1	down	5.26812e-11
hsa-mir-21	up	BSPRY	down	4.01613e-06
hsa-mir-21	up	SPTBN4	down	2.70894e-14
hsa-mir-21	up	GPR50	down	3.42591e-07
hsa-mir-21	up	MAP2	down	2.28706e-14
hsa-mir-21	up	STK25	down	2.87857e-07
hsa-mir-21	up	HERC1	down	0
hsa-mir-21	up	NPTN	down	1.78857e-12
hsa-mir-21	up	TM2D3	down	0
hsa-mir-21	up	PHACTR1	down	0
hsa-mir-21	up	C6orf60	down	3.19989e-11
hsa-mir-21	up	VIP	down	0
hsa-mir-21	up	UCHL1	down	1.11022e-15
hsa-mir-21	up	MAPK10	down	0
hsa-mir-21	up	ANKRD55	down	2.22045e-16
hsa-mir-21	up	EDIL3	down	7.83643e-07
hsa-mir-21	up	TRIM36	down	8.17135e-10
hsa-mir-21	up	LRRTM2	down	2.82512e-11
hsa-mir-21	up	SOSTDC1	down	3.2274e-07
hsa-mir-21	up	RAPGEF5	down	1.43957e-08
hsa-mir-21	up	CHN2	down	5.59522e-06
hsa-mir-21	up	SLC13A4	down	3.20884e-08
hsa-mir-21	up	CNKSR2	down	0
hsa-mir-21	up	GPRASP1	down	0
hsa-mir-21	up	PRAMEF9	down	4.10116e-05
hsa-mir-21	up	ELAVL4	down	0
hsa-mir-21	up	DDAH1	down	3.9968e-15
hsa-mir-21	up	WDR47	down	0
hsa-mir-21	up	KCNA3	down	1.45217e-13
hsa-mir-21	up	PDE4DIP	down	3.81273e-12
hsa-mir-21	up	CD1A	down	8.69415e-10
hsa-mir-21	up	MGST3	down	4.45843e-12
hsa-mir-21	up	ATP1B1	down	0
hsa-mir-21	up	ASTN1	down	2.04281e-14
hsa-mir-21	up	YPEL1	down	4.44089e-16
hsa-mir-21	up	KCNA1	down	4.90155e-07
hsa-mir-21	up	STYK1	down	0
hsa-mir-21	up	NELL2	down	0
hsa-mir-21	up	PFKM	down	3.61079e-09
hsa-mir-21	up	ANKS1B	down	0
hsa-mir-21	up	EVPL	down	3.13269e-05
hsa-mir-21	up	DDX24	down	2.39944e-11
hsa-mir-21	up	HBE1	down	5.20732e-07
hsa-mir-21	up	B3GNT1	down	0
hsa-mir-210	up	DCTN1	down	4.94587e-06
hsa-mir-210	up	EGR4	down	4.13805e-07
hsa-mir-210	up	PPP3R1	down	2.14189e-07
hsa-mir-210	up	MYT1L	down	9.68239e-10
hsa-mir-210	up	RBPJL	down	5.05076e-05
hsa-mir-210	up	EPB41L1	down	1.58889e-07
hsa-mir-210	up	C20orf103	down	5.54e-08
hsa-mir-210	up	PAOX	down	2.93742e-05
hsa-mir-210	up	UROS	down	5.89046e-07
hsa-mir-210	up	CAMK2G	down	1.03917e-13
hsa-mir-210	up	SLITRK5	down	1.97712e-09
hsa-mir-210	up	FRY	down	3.21965e-14
hsa-mir-210	up	PDX1	down	4.47351e-05
hsa-mir-210	up	CNGB1	down	5.38231e-09
hsa-mir-210	up	ATP6V0C	down	2.08611e-06
hsa-mir-210	up	RAB26	down	6.67759e-09
hsa-mir-210	up	BAIAP3	down	2.21392e-06
hsa-mir-210	up	RNF208	down	1.48436e-07
hsa-mir-210	up	MAST1	down	1.26798e-10
hsa-mir-210	up	ATP2B3	down	1.65673e-09
hsa-mir-210	up	CHN1	down	2.66511e-10
hsa-mir-210	up	DRD5	down	6.61964e-07
hsa-mir-210	up	GRIA2	down	5.72165e-12
hsa-mir-210	up	SORBS2	down	3.0234e-06
hsa-mir-210	up	CRHBP	down	2.7029e-10
hsa-mir-210	up	GPD1L	down	3.06187e-07
hsa-mir-210	up	PEX5L	down	4.9401e-08
hsa-mir-210	up	LMTK2	down	9.96535e-09
hsa-mir-210	up	HPCA	down	1.03539e-09
hsa-mir-210	up	EPS15	down	1.20135e-05
hsa-mir-210	up	DAB1	down	4.8921e-05
hsa-mir-210	up	ENSA	down	2.68967e-08
hsa-mir-210	up	EFNA3	down	4.60728e-05
hsa-mir-210	up	RGS4	down	1.06457e-05
hsa-mir-210	up	ATP1B1	down	1.25492e-09
hsa-mir-210	up	TRIM17	down	9.57264e-06
hsa-mir-210	up	TMEM16B	down	2.04167e-07
hsa-mir-210	up	KIAA0748	down	2.86935e-08
hsa-mir-210	up	GLS2	down	7.30417e-10
hsa-mir-210	up	ISCU	down	1.06401e-06
hsa-mir-210	up	EVPL	down	8.20778e-05
hsa-mir-210	up	NPTX1	down	5.33266e-07
hsa-mir-210	up	KIAA1622	down	8.15274e-06
hsa-mir-210	up	EVL	down	7.39247e-09
hsa-mir-210	up	NEFM	down	2.09514e-08
hsa-mir-210	up	ZMAT4	down	5.47136e-05
hsa-mir-210	up	LY6H	down	4.18363e-07
hsa-mir-210	up	DEAF1	down	5.08772e-06
hsa-mir-210	up	CEND1	down	2.023e-09
hsa-mir-210	up	CCKBR	down	6.61866e-09
hsa-mir-210	up	CHST1	down	3.49204e-06
hsa-mir-210	up	GNG3	down	2.87083e-10
hsa-mir-210	up	OTUB1	down	6.64113e-09
hsa-mir-210	up	GRM5	down	3.02911e-08
hsa-mir-210	up	NRGN	down	1.53537e-10
hsa-mir-23a	up	SPTBN1	down	2.47392e-08
hsa-mir-23a	up	KCNK3	down	0
hsa-mir-23a	up	VSNL1	down	0
hsa-mir-23a	up	CHGB	down	0
hsa-mir-23a	up	CNNM2	down	4.73014e-10
hsa-mir-23a	up	GHITM	down	1.75312e-06
hsa-mir-23a	up	DNAJC12	down	0
hsa-mir-23a	up	AUH	down	4.41272e-09
hsa-mir-23a	up	APBA1	down	5.52158e-12
hsa-mir-23a	up	PEG3	down	0
hsa-mir-23a	up	CAMTA1	down	0
hsa-mir-23a	up	RAB27B	down	1.86017e-05
hsa-mir-23a	up	OCA2	down	1.55431e-15
hsa-mir-23a	up	LARP6	down	1.00379e-08
hsa-mir-23a	up	ATP6V1G2	down	0
hsa-mir-23a	up	DOPEY1	down	7.76446e-12
hsa-mir-23a	up	PTPRK	down	2.7575e-11
hsa-mir-23a	up	GABRA2	down	0
hsa-mir-23a	up	RAP1GDS1	down	8.06717e-10
hsa-mir-23a	up	KIAA1109	down	6.37674e-07
hsa-mir-23a	up	GRIA2	down	0
hsa-mir-23a	up	SLC25A4	down	1.17725e-06
hsa-mir-23a	up	IQSEC1	down	3.48891e-10
hsa-mir-23a	up	CCK	down	0
hsa-mir-23a	up	NISCH	down	4.44089e-16
hsa-mir-23a	up	CACNA2D3	down	0
hsa-mir-23a	up	ABCC5	down	8.29685e-07
hsa-mir-23a	up	CAMK2B	down	5.18252e-13
hsa-mir-23a	up	GPR22	down	0
hsa-mir-23a	up	SMPX	down	3.10862e-15
hsa-mir-23a	up	PJA1	down	0
hsa-mir-23a	up	PAK3	down	0
hsa-mir-23a	up	CTNNBIP1	down	4.90391e-10
hsa-mir-23a	up	EPS15	down	3.05172e-08
hsa-mir-23a	up	PIN1L	down	8.62558e-07
hsa-mir-23a	up	KIAA1107	down	0
hsa-mir-23a	up	ENSA	down	0
hsa-mir-23a	up	TPM3	down	0
hsa-mir-23a	up	RGS7	down	0
hsa-mir-23a	up	ATP6V1E1	down	7.74014e-08
hsa-mir-23a	up	NEFH	down	5.14921e-13
hsa-mir-23a	up	RBM9	down	2.22045e-16
hsa-mir-23a	up	NHP2L1	down	2.22571e-06
hsa-mir-23a	up	GRIN2B	down	0
hsa-mir-23a	up	CMAS	down	1.36587e-05
hsa-mir-23a	up	GNPTAB	down	4.45886e-11
hsa-mir-23a	up	PAH	down	7.92588e-05
hsa-mir-23a	up	PEBP1	down	1.35438e-06
hsa-mir-23a	up	UBE2O	down	0
hsa-mir-23a	up	AKAP5	down	0
hsa-mir-23a	up	NEFL	down	8.52651e-14
hsa-mir-23a	up	PTK2B	down	2.17451e-05
hsa-mir-23a	up	STAU2	down	0
hsa-mir-23a	up	B3GNT1	down	1.11022e-15
hsa-mir-23a	up	DDX25	down	0
hsa-mir-25	up	AAK1	down	2.64233e-14
hsa-mir-25	up	UGP2	down	6.08291e-12
hsa-mir-25	up	VSNL1	down	0
hsa-mir-25	up	INPP5F	down	2.81997e-14
hsa-mir-25	up	CNNM1	down	1.1724e-13
hsa-mir-25	up	KIAA1279	down	1.8852e-05
hsa-mir-25	up	ANK3	down	8.17124e-14
hsa-mir-25	up	SLC6A1	down	2.40445e-11
hsa-mir-25	up	GRM7	down	5.90639e-13
hsa-mir-25	up	DOCK9	down	2.32474e-09
hsa-mir-25	up	KIAA1045	down	3.9968e-15
hsa-mir-25	up	HCN2	down	1.25732e-07
hsa-mir-25	up	IDS	down	0
hsa-mir-25	up	CACNB4	down	3.10862e-15
hsa-mir-25	up	PARK2	down	9.67363e-05
hsa-mir-25	up	DRD5	down	2.50018e-11
hsa-mir-25	up	FBXW7	down	1.01312e-10
hsa-mir-25	up	TRIM23	down	6.62079e-06
hsa-mir-25	up	CRHBP	down	2.53109e-12
hsa-mir-25	up	CDC42	down	9.45861e-05
hsa-mir-25	up	MPL	down	4.48237e-09
hsa-mir-25	up	IQWD1	down	8.54712e-11
hsa-mir-25	up	RAPGEF3	down	1.90755e-09
hsa-mir-25	up	NDEL1	down	7.99361e-14
hsa-mir-25	up	AATK	down	2.55029e-10
hsa-mir-25	up	CHGA	down	2.68674e-14
hsa-mir-25	up	NEFL	down	1.82743e-13
hsa-mir-25	up	SOD1	down	9.59379e-07
hsa-mir-25	up	C21orf55	down	2.40038e-05
hsa-mir-25	up	KCNA4	down	8.8072e-10
hsa-mir-25	up	CHST1	down	2.22045e-16
hsa-mir-27a	up	ENTPD6	down	6.30185e-12
hsa-mir-27a	up	FBXL15	down	3.10862e-15
hsa-mir-27a	up	SNCG	down	0
hsa-mir-27a	up	DNAJC12	down	0
hsa-mir-27a	up	SYNGR3	down	0
hsa-mir-27a	up	PDIA2	down	7.59837e-12
hsa-mir-27a	up	CACNA1B	down	8.50969e-07
hsa-mir-27a	up	DNM1	down	0
hsa-mir-27a	up	CACNA1A	down	2.18034e-10
hsa-mir-27a	up	WDR37	down	2.95015e-08
hsa-mir-27a	up	RAB3GAP1	down	3.6349e-05
hsa-mir-27a	up	SIRT5	down	5.72767e-07
hsa-mir-27a	up	FRS3	down	0
hsa-mir-27a	up	SNAP91	down	0
hsa-mir-27a	up	C6orf60	down	9.7194e-07
hsa-mir-27a	up	VIP	down	0
hsa-mir-27a	up	AGPAT4	down	9.09218e-09
hsa-mir-27a	up	UCHL1	down	0
hsa-mir-27a	up	PRKG2	down	2.7056e-08
hsa-mir-27a	up	CDS1	down	1.81689e-10
hsa-mir-27a	up	SNCA	down	0
hsa-mir-27a	up	KIAA1109	down	3.4304e-07
hsa-mir-27a	up	PLK2	down	1.06162e-06
hsa-mir-27a	up	TRIM23	down	1.11022e-15
hsa-mir-27a	up	LRRTM2	down	2.17604e-14
hsa-mir-27a	up	PLCL2	down	0
hsa-mir-27a	up	SCN10A	down	1.58234e-05
hsa-mir-27a	up	CACNA2D3	down	0
hsa-mir-27a	up	PLCH1	down	8.78692e-05
hsa-mir-27a	up	PIGZ	down	7.10321e-13
hsa-mir-27a	up	NPY	down	6.03961e-14
hsa-mir-27a	up	NEUROD6	down	0
hsa-mir-27a	up	SRPK2	down	5.9952e-15
hsa-mir-27a	up	TSPYL2	down	0
hsa-mir-27a	up	ARHGEF9	down	0
hsa-mir-27a	up	NAP1L2	down	0
hsa-mir-27a	up	NGFRAP1	down	4.97995e-11
hsa-mir-27a	up	TEX13A	down	5.39086e-05
hsa-mir-27a	up	KIF1B	down	1.45883e-13
hsa-mir-27a	up	NPAL3	down	7.31879e-05
hsa-mir-27a	up	TPM3	down	0
hsa-mir-27a	up	DNM3	down	0
hsa-mir-27a	up	PGBD5	down	0
hsa-mir-27a	up	YPEL1	down	0
hsa-mir-27a	up	PIB5PA	down	5.61331e-07
hsa-mir-27a	up	PPFIA2	down	0
hsa-mir-27a	up	PEBP1	down	8.84028e-07
hsa-mir-27a	up	CABP1	down	0
hsa-mir-27a	up	CCDC92	down	2.22045e-16
hsa-mir-27a	up	THRA	down	1.73861e-13
hsa-mir-27a	up	MMD	down	0
hsa-mir-27a	up	KIAA1622	down	4.19664e-14
hsa-mir-27a	up	ADRA1A	down	8.57925e-07
hsa-mir-27a	up	KCNB2	down	4.44089e-16
hsa-mir-27a	up	STMN2	down	0
hsa-mir-27a	up	CHST1	down	8.21565e-15
hsa-mir-27a	up	RPS6KA4	down	7.66981e-05
hsa-mir-320	up	KIAA1598	down	8.96429e-06
hsa-mir-320	up	PPP3CB	down	2.05722e-05
hsa-mir-320	up	KATNB1	down	5.88436e-06
hsa-mir-320	up	MCF2	down	1.99051e-06
hsa-mir-320	up	STAT4	down	6.48111e-06
hsa-mir-320	up	ITPKA	down	3.93433e-08
hsa-mir-320	up	PTPRK	down	5.08256e-05
hsa-mir-320	up	PLK2	down	4.40468e-05
hsa-mir-320	up	PPP2R2B	down	3.1893e-05
hsa-mir-320	up	DYNC1I1	down	1.82519e-08
hsa-mir-320	up	SV2A	down	2.08036e-06
hsa-mir-320	up	RGS4	down	5.92389e-07
hsa-mir-320	up	YWHAH	down	1.14124e-09
hsa-mir-320	up	NELL2	down	1.09533e-06
hsa-mir-320	up	P2RX5	down	2.34613e-06
hsa-mir-320	up	CHGA	down	3.49645e-08
hsa-mir-320	up	SETD3	down	7.02744e-05
hsa-mir-320	up	ATP6V1H	down	1.62451e-08
hsa-mir-320	up	PPP2R5B	down	6.21298e-05
hsa-mir-422a	up	EEF1A2	down	5.46215e-06
hsa-mir-422a	up	EPB41L1	down	9.93241e-05
hsa-mir-422a	up	SEC61A2	down	2.86743e-05
hsa-mir-422a	up	VPS35	down	1.23467e-06
hsa-mir-422a	up	DOC2A	down	1.04167e-05
hsa-mir-422a	up	CRYM	down	1.47352e-05
hsa-mir-422a	up	ROGDI	down	1.19616e-05
hsa-mir-422a	up	OLFM1	down	2.04842e-07
hsa-mir-422a	up	SH3GLB2	down	1.87447e-05
hsa-mir-422a	up	RTN2	down	5.92276e-05
hsa-mir-422a	up	TMEM59L	down	9.89542e-06
hsa-mir-422a	up	CLTB	down	4.42818e-06
hsa-mir-422a	up	CACNB4	down	2.02382e-06
hsa-mir-422a	up	PHACTR1	down	1.73869e-05
hsa-mir-422a	up	FBXO9	down	2.85327e-05
hsa-mir-422a	up	PPP2R2B	down	6.14525e-09
hsa-mir-422a	up	NISCH	down	2.28182e-07
hsa-mir-422a	up	NUDCD3	down	9.98304e-05
hsa-mir-422a	up	IL1RAPL1	down	4.54905e-05
hsa-mir-422a	up	SYN1	down	2.02726e-05
hsa-mir-422a	up	RAP1GAP	down	3.09218e-05
hsa-mir-422a	up	MGAT3	down	5.74298e-05
hsa-mir-422a	up	RASAL1	down	2.27153e-05
hsa-mir-422a	up	WSB2	down	6.92737e-06
hsa-mir-422a	up	PEBP1	down	1.76217e-05
hsa-mir-422a	up	CPNE6	down	8.26881e-05
hsa-mir-422a	up	KLC1	down	3.16089e-09
hsa-mir-422a	up	NELL1	down	1.88514e-05
hsa-mir-422a	up	C11orf41	down	1.40269e-05
hsa-mir-492	up	EFCBP2	down	3.69228e-05
hsa-mir-492	up	ATP6V0D1	down	2.82154e-05
hsa-mir-492	up	DBC1	down	6.814e-05
hsa-mir-492	up	SYT5	down	9.51534e-05
hsa-mir-492	up	FAM130A2	down	3.86364e-05
hsa-mir-492	up	PPP2R2B	down	5.25339e-08
hsa-mir-492	up	CAMKV	down	5.60487e-05
hsa-mir-492	up	NCDN	down	8.02275e-07
hsa-mir-492	up	PDE4DIP	down	7.17716e-06
hsa-mir-492	up	RASL10A	down	3.48503e-05
hsa-mir-492	up	BAIAP2	down	7.44247e-05
hsa-mir-492	up	CHGA	down	4.52048e-06
hsa-mir-492	up	LY6H	down	1.43062e-05
hsa-mir-492	up	DEAF1	down	3.84653e-06
hsa-mir-492	up	APBB1	down	5.13996e-05
hsa-mir-492	up	TMEM24	down	4.99542e-06
hsa-mir-610	up	LENG4	down	8.3522e-06
hsa-mir-629	up	C20orf103	down	3.16687e-07
hsa-mir-629	up	PLCB1	down	2.98772e-06
hsa-mir-629	up	DNAJC12	down	2.34054e-07
hsa-mir-629	up	GAD2	down	2.61358e-05
hsa-mir-629	up	WFDC1	down	6.87304e-05
hsa-mir-629	up	EFCBP2	down	2.87179e-06
hsa-mir-629	up	MKL2	down	7.54885e-06
hsa-mir-629	up	PTGDS	down	8.81518e-06
hsa-mir-629	up	KLHL26	down	8.7131e-07
hsa-mir-629	up	ATP6V1G2	down	1.22826e-08
hsa-mir-629	up	MAPK10	down	2.10348e-07
hsa-mir-629	up	DOCK3	down	2.42121e-06
hsa-mir-629	up	FEZF2	down	1.15811e-06
hsa-mir-629	up	USP11	down	8.60447e-08
hsa-mir-629	up	PJA1	down	2.34438e-05
hsa-mir-629	up	BEX1	down	6.06236e-05
hsa-mir-629	up	FBXO2	down	1.17221e-08
hsa-mir-629	up	WDR47	down	1.8233e-07
hsa-mir-629	up	ENSA	down	9.01443e-05
hsa-mir-629	up	TPM3	down	4.13806e-05
hsa-mir-629	up	P2RX5	down	1.21024e-05
hsa-mir-629	up	TOLLIP	down	1.34066e-06
hsa-mir-629	up	PPP2R5B	down	5.68248e-07
hsa-mir-92b	up	UGP2	down	8.81785e-05
hsa-mir-92b	up	KCNK3	down	7.56043e-07
hsa-mir-92b	up	TUBGCP2	down	1.14071e-06
hsa-mir-92b	up	INPP5F	down	1.76192e-12
hsa-mir-92b	up	CNNM1	down	1.07643e-08
hsa-mir-92b	up	AVPI1	down	1.80605e-08
hsa-mir-92b	up	ANK3	down	2.53864e-11
hsa-mir-92b	up	CAMK1D	down	6.56075e-06
hsa-mir-92b	up	ITPR1	down	8.89111e-12
hsa-mir-92b	up	MYCBP2	down	1.88527e-09
hsa-mir-92b	up	CBFA2T3	down	2.17458e-07
hsa-mir-92b	up	PIP5K1C	down	2.22991e-05
hsa-mir-92b	up	HCN2	down	3.00869e-05
hsa-mir-92b	up	IDS	down	1.80982e-07
hsa-mir-92b	up	CABYR	down	2.34653e-10
hsa-mir-92b	up	CACNB4	down	9.90011e-07
hsa-mir-92b	up	SV2B	down	5.64092e-09
hsa-mir-92b	up	DRD5	down	5.68332e-05
hsa-mir-92b	up	CRHBP	down	1.09528e-08
hsa-mir-92b	up	IQWD1	down	1.24651e-06
hsa-mir-92b	up	NEFH	down	3.91977e-07
hsa-mir-92b	up	RBM9	down	5.03472e-10
hsa-mir-92b	up	CLSTN3	down	4.31985e-06
hsa-mir-92b	up	NDEL1	down	1.78131e-07
hsa-mir-92b	up	CACNB1	down	5.04976e-07
hsa-mir-92b	up	NSF	down	3.55598e-09
hsa-mir-92b	up	AATK	down	3.72957e-07
hsa-mir-92b	up	TRAF3	down	5.31135e-06
hsa-mir-92b	up	ATP6V1B2	down	7.59737e-10
hsa-mir-92b	up	NEFM	down	2.92675e-10
hsa-mir-92b	up	NEFL	down	2.40563e-12
hsa-mir-92b	up	KCNA4	down	3.25416e-06
hsa-mir-92b	up	CHST1	down	6.1488e-06
hsa-mir-92b	up	CCDC85B	down	1.53729e-06
hsa-mir-93	up	PTPN4	down	2.72272e-05
hsa-mir-93	up	EGR4	down	1.15771e-08
hsa-mir-93	up	PPP3R1	down	1.44257e-08
hsa-mir-93	up	KCNK12	down	2.07158e-07
hsa-mir-93	up	CNNM2	down	3.57102e-05
hsa-mir-93	up	OPTN	down	3.98576e-09
hsa-mir-93	up	CCNA1	down	8.76418e-06
hsa-mir-93	up	FLT3	down	9.54478e-10
hsa-mir-93	up	ITFG1	down	2.46097e-05
hsa-mir-93	up	KCNN1	down	4.68514e-14
hsa-mir-93	up	SLC1A6	down	9.47938e-06
hsa-mir-93	up	MAPK9	down	3.83444e-09
hsa-mir-93	up	GNB5	down	8.35291e-05
hsa-mir-93	up	LRRK1	down	2.51198e-09
hsa-mir-93	up	EPHA5	down	1.80749e-05
hsa-mir-93	up	RAPGEF5	down	2.92136e-09
hsa-mir-93	up	GPRASP1	down	3.2236e-11
hsa-mir-93	up	SLC9A1	down	8.8755e-05
hsa-mir-93	up	INADL	down	2.48956e-05
hsa-mir-93	up	IL12RB2	down	5.08264e-08
hsa-mir-93	up	TPM3	down	5.3646e-05
hsa-mir-93	up	ABCB9	down	1.72157e-07
hsa-mir-93	up	CAMTA2	down	2.64477e-12
hsa-mir-93	up	SSTR2	down	1.18146e-05
hsa-mir-93	up	ATP6V1D	down	7.43028e-12
hsa-mir-93	up	STAR	down	1.4156e-07
hsa-mir-93	up	SOD1	down	2.9383e-08
hsa-mir-93	up	TRIM3	down	1.15344e-08
hsa-mir-93	up	DGKZ	down	2.0377e-12
