# Supplementary material for: Investigation gene and microRNA expression in glioblastoma
Source: BMC Genomics. 2010 Dec 1;11(Suppl 3):S16. doi: 10.1186/1471-2164-11-S3-S16 (PMC2999346; doi:10.1186/1471-2164-11-S3-S16)
Supplement: Additional file 5 — A total of 83 pathways targeted by 94 microRNAs were listed after Bonferroni correction for multiple tests. [file 1471-2164-11-S3-S16-S5.xls]

## Sheet: Sheet2
miRNA	ttest	up-down	Pathway Id	Gene Number	Group Type	pathway	p-value
hsa-mir-329	1.0181e-43	down	hsa04020	179	Signal Transduction	Calcium signaling pathway	1.72341e-07
hsa-mir-329	1.0181e-43	down	hsa04720	71	Nervous System	Long-term potentiation	1.84067e-07
hsa-mir-329	1.0181e-43	down	biocarta200	17	Cell Signaling	Regulation of ck1/cdk5 by type 1 glutamate receptors pathway	1.4364e-06
hsa-mir-329	1.0181e-43	down	biocarta584	24	Cell Signaling	Nitric Oxide Signaling Pathway	3.5313e-06
hsa-mir-329	1.0181e-43	down	biocarta568	21	Neuroscience	Endocytotic role of NDK, Phosphins and Dynamin pathway	5.10471e-06
hsa-mir-329	1.0181e-43	down	hsa04010	267	Signal Transduction	MAPK signaling pathway	5.47633e-06
hsa-mir-329	1.0181e-43	down	hsa05120	69	Infectious Diseases	Epithelial cell signaling in Helicobacter pylori infection	7.43781e-06
hsa-mir-329	1.0181e-43	down	biocarta610	26	Cell Signaling|Expression	Regulation of PGC-1a pathway	5.66768e-05
hsa-mir-329	1.0181e-43	down	biocarta589	22	Cell Signaling	Ceramide Signaling pathway	5.66768e-05
hsa-mir-329	1.0181e-43	down	biocarta562	16	Cell Signaling	Ca++/ Calmodulin-dependent Protein Kinase Activation pathway	6.51139e-05
hsa-mir-329	1.0181e-43	down	biocarta80	87	Cell Signaling	MAPKinase Signaling pathway	7.81289e-05
hsa-mir-329	1.0181e-43	down	biocarta202	37	Cell Signaling|CytokinesChemokines	Signaling Pathway from G-Protein Families pathway	9.02003e-05
hsa-mir-329	1.0181e-43	down	hsa05110	62	Infectious Diseases	Vibrio cholerae infection	9.91921e-05
hsa-mir-485-5p	3.93598e-43	down	hsa04720	71	Nervous System	Long-term potentiation	3.08463e-09
hsa-mir-485-5p	3.93598e-43	down	biocarta584	24	Cell Signaling	Nitric Oxide Signaling Pathway	1.72401e-06
hsa-mir-485-5p	3.93598e-43	down	hsa04020	179	Signal Transduction	Calcium signaling pathway	3.88539e-06
hsa-mir-485-5p	3.93598e-43	down	biocarta200	17	Cell Signaling	Regulation of ck1/cdk5 by type 1 glutamate receptors pathway	5.02338e-06
hsa-mir-485-5p	3.93598e-43	down	hsa04730	78	Nervous System	Long-term depression	7.76765e-06
hsa-mir-485-5p	3.93598e-43	down	biocarta568	21	Neuroscience	Endocytotic role of NDK, Phosphins and Dynamin pathway	1.61031e-05
hsa-mir-485-5p	3.93598e-43	down	hsa04010	267	Signal Transduction	MAPK signaling pathway	3.25822e-05
hsa-mir-129	2.80639e-42	down	hsa04010	267	Signal Transduction	MAPK signaling pathway	1.95529e-06
hsa-mir-129	2.80639e-42	down	biocarta584	24	Cell Signaling	Nitric Oxide Signaling Pathway	1.12798e-05
hsa-mir-129	2.80639e-42	down	hsa04020	179	Signal Transduction	Calcium signaling pathway	1.14847e-05
hsa-mir-129	2.80639e-42	down	hsa04720	71	Nervous System	Long-term potentiation	5.93629e-05
hsa-mir-129	2.80639e-42	down	biocarta568	21	Neuroscience	Endocytotic role of NDK, Phosphins and Dynamin pathway	6.81867e-05
hsa-mir-129	2.80639e-42	down	biocarta80	87	Cell Signaling	MAPKinase Signaling pathway	8.7855e-05
hsa-mir-218	6.88874e-39	down	hsa04020	179	Signal Transduction	Calcium signaling pathway	5.62699e-08
hsa-mir-218	6.88874e-39	down	hsa04720	71	Nervous System	Long-term potentiation	2.94209e-07
hsa-mir-218	6.88874e-39	down	hsa05120	69	Infectious Diseases	Epithelial cell signaling in Helicobacter pylori infection	3.34124e-06
hsa-mir-218	6.88874e-39	down	biocarta584	24	Cell Signaling	Nitric Oxide Signaling Pathway	4.48832e-06
hsa-mir-218	6.88874e-39	down	biocarta568	21	Neuroscience	Endocytotic role of NDK, Phosphins and Dynamin pathway	6.23945e-06
hsa-mir-218	6.88874e-39	down	hsa04010	267	Signal Transduction	MAPK signaling pathway	1.16311e-05
hsa-mir-218	6.88874e-39	down	biocarta200	17	Cell Signaling	Regulation of ck1/cdk5 by type 1 glutamate receptors pathway	1.95953e-05
hsa-mir-218	6.88874e-39	down	biocarta202	37	Cell Signaling|CytokinesChemokines	Signaling Pathway from G-Protein Families pathway	2.6916e-05
hsa-mir-218	6.88874e-39	down	biocarta211	31	Cell Signaling	Links between Pyk2 and Map Kinases pathway	3.81114e-05
hsa-mir-218	6.88874e-39	down	hsa05110	62	Infectious Diseases	Vibrio cholerae infection	4.27878e-05
hsa-mir-218	6.88874e-39	down	hsa04360	129	Development	Axon guidance	5.97837e-05
hsa-mir-218	6.88874e-39	down	biocarta92	45	Cell Signaling	Bioactive Peptide Induced Signaling pathway	6.62748e-05
hsa-mir-218	6.88874e-39	down	biocarta208	36	Cell Signaling|Hematopoiesis	Angiotensin II mediated activation of JNK Pathway via Pyk2 dependent signaling pathway	6.72747e-05
hsa-mir-218	6.88874e-39	down	biocarta610	26	Cell Signaling|Expression	Regulation of PGC-1a pathway	7.00702e-05
hsa-mir-218	6.88874e-39	down	biocarta589	22	Cell Signaling	Ceramide Signaling pathway	7.00702e-05
hsa-mir-218	6.88874e-39	down	biocarta562	16	Cell Signaling	Ca++/ Calmodulin-dependent Protein Kinase Activation pathway	7.57893e-05
hsa-mir-218	6.88874e-39	down	biocarta90	20	Apoptosis|Cell Signaling	ATM Signaling pathway	9.36418e-05
hsa-mir-433	8.79143e-39	down	hsa04020	179	Signal Transduction	Calcium signaling pathway	4.17392e-07
hsa-mir-433	8.79143e-39	down	biocarta584	24	Cell Signaling	Nitric Oxide Signaling Pathway	1.0202e-06
hsa-mir-433	8.79143e-39	down	hsa04720	71	Nervous System	Long-term potentiation	1.03695e-06
hsa-mir-433	8.79143e-39	down	biocarta200	17	Cell Signaling	Regulation of ck1/cdk5 by type 1 glutamate receptors pathway	3.24177e-06
hsa-mir-433	8.79143e-39	down	hsa04010	267	Signal Transduction	MAPK signaling pathway	3.6146e-06
hsa-mir-433	8.79143e-39	down	biocarta568	21	Neuroscience	Endocytotic role of NDK, Phosphins and Dynamin pathway	1.07746e-05
hsa-mir-433	8.79143e-39	down	biocarta202	37	Cell Signaling|CytokinesChemokines	Signaling Pathway from G-Protein Families pathway	1.2343e-05
hsa-mir-433	8.79143e-39	down	biocarta610	26	Cell Signaling|Expression	Regulation of PGC-1a pathway	2.08756e-05
hsa-mir-433	8.79143e-39	down	biocarta211	31	Cell Signaling	Links between Pyk2 and Map Kinases pathway	7.2554e-05
hsa-mir-433	8.79143e-39	down	hsa04730	78	Nervous System	Long-term depression	7.35357e-05
hsa-mir-433	8.79143e-39	down	hsa05120	69	Infectious Diseases	Epithelial cell signaling in Helicobacter pylori infection	9.1184e-05
hsa-mir-323	5.77561e-36	down	hsa04720	71	Nervous System	Long-term potentiation	8.76653e-08
hsa-mir-323	5.77561e-36	down	biocarta200	17	Cell Signaling	Regulation of ck1/cdk5 by type 1 glutamate receptors pathway	1.01941e-06
hsa-mir-323	5.77561e-36	down	biocarta584	24	Cell Signaling	Nitric Oxide Signaling Pathway	2.42299e-06
hsa-mir-323	5.77561e-36	down	hsa04010	267	Signal Transduction	MAPK signaling pathway	3.2523e-06
hsa-mir-323	5.77561e-36	down	biocarta568	21	Neuroscience	Endocytotic role of NDK, Phosphins and Dynamin pathway	3.7261e-06
hsa-mir-323	5.77561e-36	down	hsa04020	179	Signal Transduction	Calcium signaling pathway	4.55811e-06
hsa-mir-323	5.77561e-36	down	hsa04730	78	Nervous System	Long-term depression	2.56286e-05
hsa-mir-323	5.77561e-36	down	biocarta610	26	Cell Signaling|Expression	Regulation of PGC-1a pathway	4.05935e-05
hsa-mir-323	5.77561e-36	down	hsa05120	69	Infectious Diseases	Epithelial cell signaling in Helicobacter pylori infection	4.06502e-05
hsa-mir-323	5.77561e-36	down	biocarta80	87	Cell Signaling	MAPKinase Signaling pathway	4.16245e-05
hsa-mir-323	5.77561e-36	down	biocarta562	16	Cell Signaling	Ca++/ Calmodulin-dependent Protein Kinase Activation pathway	5.13223e-05
hsa-mir-628	1.48375e-35	down	hsa03030	36	Replication and Repair	DNA replication	3.86615e-08
hsa-mir-628	1.48375e-35	down	biocarta584	24	Cell Signaling	Nitric Oxide Signaling Pathway	5.74723e-06
hsa-mir-628	1.48375e-35	down	hsa04720	71	Nervous System	Long-term potentiation	1.97074e-05
hsa-mir-628	1.48375e-35	down	biocarta610	26	Cell Signaling|Expression	Regulation of PGC-1a pathway	9.65925e-05
hsa-mir-139	6.68636e-34	down	hsa04720	71	Nervous System	Long-term potentiation	1.69315e-05
hsa-mir-139	6.68636e-34	down	biocarta584	24	Cell Signaling	Nitric Oxide Signaling Pathway	1.86332e-05
hsa-mir-139	6.68636e-34	down	biocarta200	17	Cell Signaling	Regulation of ck1/cdk5 by type 1 glutamate receptors pathway	3.69945e-05
hsa-mir-139	6.68636e-34	down	hsa04010	267	Signal Transduction	MAPK signaling pathway	3.78932e-05
hsa-mir-139	6.68636e-34	down	hsa04020	179	Signal Transduction	Calcium signaling pathway	8.53976e-05
hsa-mir-137	1.86135e-31	down	hsa04020	179	Signal Transduction	Calcium signaling pathway	4.3384e-07
hsa-mir-137	1.86135e-31	down	hsa04720	71	Nervous System	Long-term potentiation	5.28913e-07
hsa-mir-137	1.86135e-31	down	biocarta200	17	Cell Signaling	Regulation of ck1/cdk5 by type 1 glutamate receptors pathway	4.26491e-06
hsa-mir-137	1.86135e-31	down	hsa04010	267	Signal Transduction	MAPK signaling pathway	9.86834e-06
hsa-mir-137	1.86135e-31	down	biocarta584	24	Cell Signaling	Nitric Oxide Signaling Pathway	1.16094e-05
hsa-mir-137	1.86135e-31	down	biocarta568	21	Neuroscience	Endocytotic role of NDK, Phosphins and Dynamin pathway	1.38579e-05
hsa-mir-137	1.86135e-31	down	hsa05120	69	Infectious Diseases	Epithelial cell signaling in Helicobacter pylori infection	1.67927e-05
hsa-mir-137	1.86135e-31	down	hsa05110	62	Infectious Diseases	Vibrio cholerae infection	5.03294e-05
hsa-mir-769-5p	5.1419e-30	down	biocarta584	24	Cell Signaling	Nitric Oxide Signaling Pathway	3.34499e-06
hsa-mir-769-5p	5.1419e-30	down	biocarta200	17	Cell Signaling	Regulation of ck1/cdk5 by type 1 glutamate receptors pathway	8.7445e-06
hsa-mir-769-5p	5.1419e-30	down	hsa05120	69	Infectious Diseases	Epithelial cell signaling in Helicobacter pylori infection	2.07046e-05
hsa-mir-769-5p	5.1419e-30	down	hsa04720	71	Nervous System	Long-term potentiation	2.4122e-05
hsa-mir-769-5p	5.1419e-30	down	biocarta568	21	Neuroscience	Endocytotic role of NDK, Phosphins and Dynamin pathway	2.67734e-05
hsa-mir-491	2.26643e-28	down	hsa04020	179	Signal Transduction	Calcium signaling pathway	2.16834e-08
hsa-mir-491	2.26643e-28	down	hsa04720	71	Nervous System	Long-term potentiation	2.94209e-07
hsa-mir-491	2.26643e-28	down	biocarta584	24	Cell Signaling	Nitric Oxide Signaling Pathway	4.48832e-06
hsa-mir-491	2.26643e-28	down	biocarta211	31	Cell Signaling	Links between Pyk2 and Map Kinases pathway	3.81114e-05
hsa-mir-491	2.26643e-28	down	hsa04010	267	Signal Transduction	MAPK signaling pathway	4.06509e-05
hsa-mir-491	2.26643e-28	down	biocarta568	21	Neuroscience	Endocytotic role of NDK, Phosphins and Dynamin pathway	6.32618e-05
hsa-mir-491	2.26643e-28	down	biocarta208	36	Cell Signaling|Hematopoiesis	Angiotensin II mediated activation of JNK Pathway via Pyk2 dependent signaling pathway	6.72747e-05
hsa-mir-491	2.26643e-28	down	biocarta610	26	Cell Signaling|Expression	Regulation of PGC-1a pathway	7.00702e-05
hsa-mir-491	2.26643e-28	down	biocarta562	16	Cell Signaling	Ca++/ Calmodulin-dependent Protein Kinase Activation pathway	7.57893e-05
hsa-mir-138	1.05851e-26	down	hsa04020	179	Signal Transduction	Calcium signaling pathway	1.02547e-06
hsa-mir-138	1.05851e-26	down	hsa04720	71	Nervous System	Long-term potentiation	2.09749e-06
hsa-mir-138	1.05851e-26	down	hsa05120	69	Infectious Diseases	Epithelial cell signaling in Helicobacter pylori infection	6.30845e-06
hsa-mir-138	1.05851e-26	down	biocarta610	26	Cell Signaling|Expression	Regulation of PGC-1a pathway	1.58703e-05
hsa-mir-138	1.05851e-26	down	hsa04010	267	Signal Transduction	MAPK signaling pathway	3.59605e-05
hsa-mir-138	1.05851e-26	down	biocarta584	24	Cell Signaling	Nitric Oxide Signaling Pathway	4.54519e-05
hsa-mir-138	1.05851e-26	down	biocarta211	31	Cell Signaling	Links between Pyk2 and Map Kinases pathway	5.50164e-05
hsa-mir-138	1.05851e-26	down	biocarta568	21	Neuroscience	Endocytotic role of NDK, Phosphins and Dynamin pathway	8.33219e-05
hsa-mir-138	1.05851e-26	down	biocarta80	87	Cell Signaling	MAPKinase Signaling pathway	8.69258e-05
hsa-mir-138	1.05851e-26	down	biocarta562	16	Cell Signaling	Ca++/ Calmodulin-dependent Protein Kinase Activation pathway	9.5889e-05
hsa-mir-138	1.05851e-26	down	biocarta208	36	Cell Signaling|Hematopoiesis	Angiotensin II mediated activation of JNK Pathway via Pyk2 dependent signaling pathway	9.94562e-05
hsa-mir-128a	5.46589e-26	down	hsa04010	267	Signal Transduction	MAPK signaling pathway	1.69207e-06
hsa-mir-128a	5.46589e-26	down	hsa04720	71	Nervous System	Long-term potentiation	1.06539e-05
hsa-mir-128a	5.46589e-26	down	biocarta584	24	Cell Signaling	Nitric Oxide Signaling Pathway	2.6416e-05
hsa-mir-128a	5.46589e-26	down	hsa04020	179	Signal Transduction	Calcium signaling pathway	2.67652e-05
hsa-mir-330	3.01301e-25	down	biocarta584	24	Cell Signaling	Nitric Oxide Signaling Pathway	4.93567e-06
hsa-mir-330	3.01301e-25	down	hsa04720	71	Nervous System	Long-term potentiation	1.53057e-05
hsa-mir-330	3.01301e-25	down	hsa04020	179	Signal Transduction	Calcium signaling pathway	2.56836e-05
hsa-mir-128b	3.6264e-25	down	hsa04010	267	Signal Transduction	MAPK signaling pathway	1.36389e-05
hsa-mir-128b	3.6264e-25	down	hsa04720	71	Nervous System	Long-term potentiation	2.19807e-05
hsa-mir-128b	3.6264e-25	down	hsa04020	179	Signal Transduction	Calcium signaling pathway	3.85575e-05
hsa-mir-128b	3.6264e-25	down	biocarta584	24	Cell Signaling	Nitric Oxide Signaling Pathway	3.91154e-05
hsa-mir-128b	3.6264e-25	down	hsa04510	203	Cell Communication	Focal adhesion	8.14665e-05
hsa-mir-410	5.28673e-25	down	hsa04720	71	Nervous System	Long-term potentiation	3.80817e-10
hsa-mir-410	5.28673e-25	down	hsa04020	179	Signal Transduction	Calcium signaling pathway	1.87756e-08
hsa-mir-410	5.28673e-25	down	biocarta584	24	Cell Signaling	Nitric Oxide Signaling Pathway	3.26423e-08
hsa-mir-410	5.28673e-25	down	biocarta200	17	Cell Signaling	Regulation of ck1/cdk5 by type 1 glutamate receptors pathway	3.58186e-07
hsa-mir-410	5.28673e-25	down	hsa04730	78	Nervous System	Long-term depression	8.33675e-07
hsa-mir-410	5.28673e-25	down	biocarta610	26	Cell Signaling|Expression	Regulation of PGC-1a pathway	8.58478e-07
hsa-mir-410	5.28673e-25	down	hsa04010	267	Signal Transduction	MAPK signaling pathway	1.23168e-06
hsa-mir-410	5.28673e-25	down	biocarta568	21	Neuroscience	Endocytotic role of NDK, Phosphins and Dynamin pathway	1.65698e-06
hsa-mir-410	5.28673e-25	down	biocarta562	16	Cell Signaling	Ca++/ Calmodulin-dependent Protein Kinase Activation pathway	3.48314e-06
hsa-mir-410	5.28673e-25	down	biocarta202	37	Cell Signaling|CytokinesChemokines	Signaling Pathway from G-Protein Families pathway	1.86067e-05
hsa-mir-410	5.28673e-25	down	hsa04360	129	Development	Axon guidance	3.5591e-05
hsa-mir-21	3.08107e-24	up	hsa04010	267	Signal Transduction	MAPK signaling pathway	1.70022e-05
hsa-mir-21	3.08107e-24	up	biocarta610	26	Cell Signaling|Expression	Regulation of PGC-1a pathway	5.48539e-05
hsa-mir-21	3.08107e-24	up	hsa04020	179	Signal Transduction	Calcium signaling pathway	5.78935e-05
hsa-mir-21	3.08107e-24	up	hsa04510	203	Cell Communication	Focal adhesion	9.03095e-05
hsa-mir-153	1.05979e-21	down	hsa04020	179	Signal Transduction	Calcium signaling pathway	1.46043e-07
hsa-mir-153	1.05979e-21	down	hsa04720	71	Nervous System	Long-term potentiation	1.56645e-07
hsa-mir-153	1.05979e-21	down	biocarta584	24	Cell Signaling	Nitric Oxide Signaling Pathway	7.71393e-07
hsa-mir-153	1.05979e-21	down	biocarta610	26	Cell Signaling|Expression	Regulation of PGC-1a pathway	1.78232e-06
hsa-mir-153	1.05979e-21	down	biocarta562	16	Cell Signaling	Ca++/ Calmodulin-dependent Protein Kinase Activation pathway	5.75748e-06
hsa-mir-153	1.05979e-21	down	biocarta200	17	Cell Signaling	Regulation of ck1/cdk5 by type 1 glutamate receptors pathway	8.12431e-06
hsa-mir-153	1.05979e-21	down	hsa04010	267	Signal Transduction	MAPK signaling pathway	2.05816e-05
hsa-mir-153	1.05979e-21	down	biocarta208	36	Cell Signaling|Hematopoiesis	Angiotensin II mediated activation of JNK Pathway via Pyk2 dependent signaling pathway	2.41689e-05
hsa-mir-153	1.05979e-21	down	biocarta80	87	Cell Signaling	MAPKinase Signaling pathway	2.48679e-05
hsa-mir-153	1.05979e-21	down	biocarta211	31	Cell Signaling	Links between Pyk2 and Map Kinases pathway	2.68653e-05
hsa-mir-153	1.05979e-21	down	biocarta92	45	Cell Signaling	Bioactive Peptide Induced Signaling pathway	4.60325e-05
hsa-mir-153	1.05979e-21	down	hsa04360	129	Development	Axon guidance	5.04612e-05
hsa-mir-153	1.05979e-21	down	biocarta194	39	Cell Signaling|CytokinesChemokines|Immunology	fMLP induced chemokine gene expression in HMC-1 cells pathway	6.25211e-05
hsa-mir-153	1.05979e-21	down	hsa05120	69	Infectious Diseases	Epithelial cell signaling in Helicobacter pylori infection	9.99278e-05
hsa-mir-132	6.84027e-21	down	hsa04020	179	Signal Transduction	Calcium signaling pathway	1.85121e-10
hsa-mir-132	6.84027e-21	down	hsa04720	71	Nervous System	Long-term potentiation	7.99178e-10
hsa-mir-132	6.84027e-21	down	biocarta584	24	Cell Signaling	Nitric Oxide Signaling Pathway	2.04236e-08
hsa-mir-132	6.84027e-21	down	biocarta610	26	Cell Signaling|Expression	Regulation of PGC-1a pathway	5.62168e-07
hsa-mir-132	6.84027e-21	down	biocarta568	21	Neuroscience	Endocytotic role of NDK, Phosphins and Dynamin pathway	1.17263e-06
hsa-mir-132	6.84027e-21	down	hsa05110	62	Infectious Diseases	Vibrio cholerae infection	1.71739e-06
hsa-mir-132	6.84027e-21	down	biocarta562	16	Cell Signaling	Ca++/ Calmodulin-dependent Protein Kinase Activation pathway	2.60623e-06
hsa-mir-132	6.84027e-21	down	biocarta200	17	Cell Signaling	Regulation of ck1/cdk5 by type 1 glutamate receptors pathway	3.21319e-06
hsa-mir-132	6.84027e-21	down	hsa04070	77	Signal Transduction	Phosphatidylinositol signaling system	1.17943e-05
hsa-mir-132	6.84027e-21	down	hsa05120	69	Infectious Diseases	Epithelial cell signaling in Helicobacter pylori infection	2.14984e-05
hsa-mir-132	6.84027e-21	down	hsa04010	267	Signal Transduction	MAPK signaling pathway	3.0972e-05
hsa-mir-582	2.10325e-20	down	hsa04720	71	Nervous System	Long-term potentiation	8.98456e-10
hsa-mir-582	2.10325e-20	down	hsa04020	179	Signal Transduction	Calcium signaling pathway	5.10428e-09
hsa-mir-582	2.10325e-20	down	biocarta584	24	Cell Signaling	Nitric Oxide Signaling Pathway	1.97516e-08
hsa-mir-582	2.10325e-20	down	biocarta200	17	Cell Signaling	Regulation of ck1/cdk5 by type 1 glutamate receptors pathway	2.7288e-08
hsa-mir-582	2.10325e-20	down	biocarta610	26	Cell Signaling|Expression	Regulation of PGC-1a pathway	4.78004e-08
hsa-mir-582	2.10325e-20	down	biocarta562	16	Cell Signaling	Ca++/ Calmodulin-dependent Protein Kinase Activation pathway	4.89096e-07
hsa-mir-582	2.10325e-20	down	hsa04070	77	Signal Transduction	Phosphatidylinositol signaling system	1.31644e-06
hsa-mir-582	2.10325e-20	down	hsa05110	62	Infectious Diseases	Vibrio cholerae infection	5.28535e-06
hsa-mir-582	2.10325e-20	down	hsa04360	129	Development	Axon guidance	5.42191e-06
hsa-mir-582	2.10325e-20	down	biocarta202	37	Cell Signaling|CytokinesChemokines	Signaling Pathway from G-Protein Families pathway	5.54084e-06
hsa-mir-582	2.10325e-20	down	biocarta208	36	Cell Signaling|Hematopoiesis	Angiotensin II mediated activation of JNK Pathway via Pyk2 dependent signaling pathway	1.97052e-05
hsa-mir-582	2.10325e-20	down	biocarta92	45	Cell Signaling	Bioactive Peptide Induced Signaling pathway	1.99127e-05
hsa-mir-582	2.10325e-20	down	biocarta153	27	Cell Signaling|Expression|Neuroscience	Transcription factor CREB and its extracellular signals pathway	2.4985e-05
hsa-mir-582	2.10325e-20	down	biocarta693	12	Cell Signaling	Role of ?arrestins in the activation and targeting of MAP kinases pathway	2.65372e-05
hsa-mir-582	2.10325e-20	down	biocarta568	21	Neuroscience	Endocytotic role of NDK, Phosphins and Dynamin pathway	2.71167e-05
hsa-mir-582	2.10325e-20	down	biocarta418	56	Cell Signaling|Expression	NFAT and Hypertrophy of the heart (Transcription in the broken heart) pathway	4.51868e-05
hsa-mir-582	2.10325e-20	down	hsa04730	78	Nervous System	Long-term depression	5.44315e-05
hsa-mir-582	2.10325e-20	down	biocarta445	10	Neuroscience	Gamma-aminobutyric Acid Receptor Life Cycle pathway	5.60698e-05
hsa-mir-582	2.10325e-20	down	hsa04916	102	Endocrine System	Melanogenesis	5.6593e-05
hsa-mir-582	2.10325e-20	down	hsa04912	101	Endocrine System	GnRH signaling pathway	8.52632e-05
hsa-mir-27a	5.85772e-19	up	hsa04720	71	Nervous System	Long-term potentiation	1.08493e-05
hsa-mir-27a	5.85772e-19	up	hsa01030	122	Glycan Biosynthesis and Metabolism	Glycan structures - biosynthesis 1	6.78863e-05
hsa-mir-383	7.99805e-19	down	hsa04720	71	Nervous System	Long-term potentiation	1.72937e-08
hsa-mir-383	7.99805e-19	down	hsa04020	179	Signal Transduction	Calcium signaling pathway	1.98503e-08
hsa-mir-383	7.99805e-19	down	biocarta200	17	Cell Signaling	Regulation of ck1/cdk5 by type 1 glutamate receptors pathway	9.44783e-07
hsa-mir-383	7.99805e-19	down	biocarta584	24	Cell Signaling	Nitric Oxide Signaling Pathway	1.09808e-06
hsa-mir-383	7.99805e-19	down	hsa05120	69	Infectious Diseases	Epithelial cell signaling in Helicobacter pylori infection	4.79694e-06
hsa-mir-383	7.99805e-19	down	hsa05110	62	Infectious Diseases	Vibrio cholerae infection	1.39167e-05
hsa-mir-383	7.99805e-19	down	biocarta610	26	Cell Signaling|Expression	Regulation of PGC-1a pathway	1.86651e-05
hsa-mir-383	7.99805e-19	down	hsa04010	267	Signal Transduction	MAPK signaling pathway	2.7058e-05
hsa-mir-383	7.99805e-19	down	biocarta568	21	Neuroscience	Endocytotic role of NDK, Phosphins and Dynamin pathway	4.18823e-05
hsa-mir-383	7.99805e-19	down	biocarta202	37	Cell Signaling|CytokinesChemokines	Signaling Pathway from G-Protein Families pathway	5.61842e-05
hsa-mir-383	7.99805e-19	down	biocarta92	45	Cell Signaling	Bioactive Peptide Induced Signaling pathway	6.75291e-05
hsa-mir-383	7.99805e-19	down	hsa01510	39	Immune Disorders	Neurodegenerative Diseases	7.79232e-05
hsa-mir-383	7.99805e-19	down	hsa04360	129	Development	Axon guidance	9.23514e-05
hsa-mir-383	7.99805e-19	down	hsa04070	77	Signal Transduction	Phosphatidylinositol signaling system	9.49318e-05
hsa-mir-379	2.09752e-18	down	hsa04020	179	Signal Transduction	Calcium signaling pathway	9.89101e-11
hsa-mir-379	2.09752e-18	down	hsa04720	71	Nervous System	Long-term potentiation	4.47177e-09
hsa-mir-379	2.09752e-18	down	biocarta584	24	Cell Signaling	Nitric Oxide Signaling Pathway	3.91253e-08
hsa-mir-379	2.09752e-18	down	biocarta568	21	Neuroscience	Endocytotic role of NDK, Phosphins and Dynamin pathway	5.84559e-07
hsa-mir-379	2.09752e-18	down	biocarta610	26	Cell Signaling|Expression	Regulation of PGC-1a pathway	9.05641e-07
hsa-mir-379	2.09752e-18	down	biocarta200	17	Cell Signaling	Regulation of ck1/cdk5 by type 1 glutamate receptors pathway	1.40134e-06
hsa-mir-379	2.09752e-18	down	biocarta562	16	Cell Signaling	Ca++/ Calmodulin-dependent Protein Kinase Activation pathway	3.19641e-06
hsa-mir-379	2.09752e-18	down	biocarta153	27	Cell Signaling|Expression|Neuroscience	Transcription factor CREB and its extracellular signals pathway	5.27424e-06
hsa-mir-379	2.09752e-18	down	biocarta202	37	Cell Signaling|CytokinesChemokines	Signaling Pathway from G-Protein Families pathway	5.27433e-06
hsa-mir-379	2.09752e-18	down	hsa04010	267	Signal Transduction	MAPK signaling pathway	7.93599e-06
hsa-mir-379	2.09752e-18	down	biocarta693	12	Cell Signaling	Role of ?arrestins in the activation and targeting of MAP kinases pathway	8.63809e-06
hsa-mir-379	2.09752e-18	down	biocarta445	10	Neuroscience	Gamma-aminobutyric Acid Receptor Life Cycle pathway	2.08146e-05
hsa-mir-379	2.09752e-18	down	hsa04070	77	Signal Transduction	Phosphatidylinositol signaling system	2.36182e-05
hsa-mir-379	2.09752e-18	down	hsa04080	256	Signaling Molecules and Interaction	Neuroactive ligand-receptor interaction	2.75149e-05
hsa-mir-379	2.09752e-18	down	biocarta125	29	Apoptosis|Cell Signaling|Immunology	Neuropeptides VIP and PACAP inhibit the apoptosis of activated T cells pathway	3.68092e-05
hsa-mir-379	2.09752e-18	down	biocarta194	39	Cell Signaling|CytokinesChemokines|Immunology	fMLP induced chemokine gene expression in HMC-1 cells pathway	4.3832e-05
hsa-mir-379	2.09752e-18	down	hsa05120	69	Infectious Diseases	Epithelial cell signaling in Helicobacter pylori infection	5.19095e-05
hsa-mir-379	2.09752e-18	down	biocarta92	45	Cell Signaling	Bioactive Peptide Induced Signaling pathway	7.0144e-05
hsa-mir-379	2.09752e-18	down	biocarta691	15	Cell Signaling	Roles of ?arrestin-dependent Recruitment of Src Kinases in GPCR Signaling pathway	8.21534e-05
hsa-mir-379	2.09752e-18	down	biocarta418	56	Cell Signaling|Expression	NFAT and Hypertrophy of the heart (Transcription in the broken heart) pathway	9.79184e-05
hsa-mir-7	2.53317e-18	down	hsa04720	71	Nervous System	Long-term potentiation	3.14429e-07
hsa-mir-7	2.53317e-18	down	biocarta584	24	Cell Signaling	Nitric Oxide Signaling Pathway	5.46806e-07
hsa-mir-7	2.53317e-18	down	hsa04020	179	Signal Transduction	Calcium signaling pathway	1.35108e-06
hsa-mir-7	2.53317e-18	down	hsa04010	267	Signal Transduction	MAPK signaling pathway	4.45222e-06
hsa-mir-7	2.53317e-18	down	hsa04810	217	Cell Motility	Regulation of actin cytoskeleton	8.16465e-06
hsa-mir-7	2.53317e-18	down	biocarta610	26	Cell Signaling|Expression	Regulation of PGC-1a pathway	1.07874e-05
hsa-mir-7	2.53317e-18	down	hsa05120	69	Infectious Diseases	Epithelial cell signaling in Helicobacter pylori infection	1.45131e-05
hsa-mir-7	2.53317e-18	down	biocarta562	16	Cell Signaling	Ca++/ Calmodulin-dependent Protein Kinase Activation pathway	2.01315e-05
hsa-mir-7	2.53317e-18	down	biocarta80	87	Cell Signaling	MAPKinase Signaling pathway	2.554e-05
hsa-mir-7	2.53317e-18	down	biocarta200	17	Cell Signaling	Regulation of ck1/cdk5 by type 1 glutamate receptors pathway	3.47758e-05
hsa-mir-7	2.53317e-18	down	biocarta125	29	Apoptosis|Cell Signaling|Immunology	Neuropeptides VIP and PACAP inhibit the apoptosis of activated T cells pathway	8.15242e-05
hsa-mir-7	2.53317e-18	down	biocarta194	39	Cell Signaling|CytokinesChemokines|Immunology	fMLP induced chemokine gene expression in HMC-1 cells pathway	9.54062e-05
hsa-mir-7	2.53317e-18	down	biocarta73	38	Adhesion|Cell Signaling	Integrin Signaling pathway	9.54062e-05
hsa-mir-7	2.53317e-18	down	hsa05110	62	Infectious Diseases	Vibrio cholerae infection	9.85489e-05
hsa-mir-326	9.12463e-18	down	hsa04020	179	Signal Transduction	Calcium signaling pathway	2.62993e-11
hsa-mir-326	9.12463e-18	down	hsa04720	71	Nervous System	Long-term potentiation	6.83909e-10
hsa-mir-326	9.12463e-18	down	biocarta584	24	Cell Signaling	Nitric Oxide Signaling Pathway	1.14629e-09
hsa-mir-326	9.12463e-18	down	biocarta610	26	Cell Signaling|Expression	Regulation of PGC-1a pathway	4.12756e-08
hsa-mir-326	9.12463e-18	down	biocarta562	16	Cell Signaling	Ca++/ Calmodulin-dependent Protein Kinase Activation pathway	4.43045e-07
hsa-mir-326	9.12463e-18	down	hsa04080	256	Signaling Molecules and Interaction	Neuroactive ligand-receptor interaction	2.12523e-06
hsa-mir-326	9.12463e-18	down	biocarta568	21	Neuroscience	Endocytotic role of NDK, Phosphins and Dynamin pathway	2.1404e-06
hsa-mir-326	9.12463e-18	down	hsa04070	77	Signal Transduction	Phosphatidylinositol signaling system	4.1966e-06
hsa-mir-326	9.12463e-18	down	biocarta200	17	Cell Signaling	Regulation of ck1/cdk5 by type 1 glutamate receptors pathway	4.99941e-05
hsa-mir-495	1.53402e-17	down	hsa04720	71	Nervous System	Long-term potentiation	4.45786e-09
hsa-mir-495	1.53402e-17	down	hsa04020	179	Signal Transduction	Calcium signaling pathway	1.48617e-08
hsa-mir-495	1.53402e-17	down	hsa05110	62	Infectious Diseases	Vibrio cholerae infection	1.16286e-06
hsa-mir-495	1.53402e-17	down	biocarta584	24	Cell Signaling	Nitric Oxide Signaling Pathway	2.29265e-06
hsa-mir-495	1.53402e-17	down	biocarta610	26	Cell Signaling|Expression	Regulation of PGC-1a pathway	4.44624e-06
hsa-mir-495	1.53402e-17	down	hsa04070	77	Signal Transduction	Phosphatidylinositol signaling system	4.93834e-06
hsa-mir-495	1.53402e-17	down	biocarta200	17	Cell Signaling	Regulation of ck1/cdk5 by type 1 glutamate receptors pathway	5.50346e-06
hsa-mir-495	1.53402e-17	down	biocarta562	16	Cell Signaling	Ca++/ Calmodulin-dependent Protein Kinase Activation pathway	9.85608e-06
hsa-mir-495	1.53402e-17	down	biocarta568	21	Neuroscience	Endocytotic role of NDK, Phosphins and Dynamin pathway	2.67021e-05
hsa-mir-495	1.53402e-17	down	hsa04730	78	Nervous System	Long-term depression	5.28265e-05
hsa-mir-381	1.63418e-17	down	hsa04020	179	Signal Transduction	Calcium signaling pathway	2.53005e-10
hsa-mir-381	1.63418e-17	down	biocarta584	24	Cell Signaling	Nitric Oxide Signaling Pathway	9.98384e-09
hsa-mir-381	1.63418e-17	down	biocarta610	26	Cell Signaling|Expression	Regulation of PGC-1a pathway	2.43309e-08
hsa-mir-381	1.63418e-17	down	hsa04720	71	Nervous System	Long-term potentiation	3.53522e-08
hsa-mir-381	1.63418e-17	down	biocarta200	17	Cell Signaling	Regulation of ck1/cdk5 by type 1 glutamate receptors pathway	2.60837e-07
hsa-mir-381	1.63418e-17	down	biocarta562	16	Cell Signaling	Ca++/ Calmodulin-dependent Protein Kinase Activation pathway	3.10495e-07
hsa-mir-381	1.63418e-17	down	biocarta92	45	Cell Signaling	Bioactive Peptide Induced Signaling pathway	3.43203e-07
hsa-mir-381	1.63418e-17	down	biocarta202	37	Cell Signaling|CytokinesChemokines	Signaling Pathway from G-Protein Families pathway	4.41866e-07
hsa-mir-381	1.63418e-17	down	hsa04070	77	Signal Transduction	Phosphatidylinositol signaling system	5.0247e-07
hsa-mir-381	1.63418e-17	down	biocarta568	21	Neuroscience	Endocytotic role of NDK, Phosphins and Dynamin pathway	1.46282e-06
hsa-mir-381	1.63418e-17	down	hsa04010	267	Signal Transduction	MAPK signaling pathway	2.54383e-06
hsa-mir-381	1.63418e-17	down	biocarta208	36	Cell Signaling|Hematopoiesis	Angiotensin II mediated activation of JNK Pathway via Pyk2 dependent signaling pathway	1.07491e-05
hsa-mir-381	1.63418e-17	down	biocarta125	29	Apoptosis|Cell Signaling|Immunology	Neuropeptides VIP and PACAP inhibit the apoptosis of activated T cells pathway	1.46148e-05
hsa-mir-381	1.63418e-17	down	biocarta153	27	Cell Signaling|Expression|Neuroscience	Transcription factor CREB and its extracellular signals pathway	1.46148e-05
hsa-mir-381	1.63418e-17	down	hsa04360	129	Development	Axon guidance	1.54157e-05
hsa-mir-381	1.63418e-17	down	biocarta693	12	Cell Signaling	Role of ?arrestins in the activation and targeting of MAP kinases pathway	1.79853e-05
hsa-mir-381	1.63418e-17	down	hsa04730	78	Nervous System	Long-term depression	2.35121e-05
hsa-mir-381	1.63418e-17	down	biocarta194	39	Cell Signaling|CytokinesChemokines|Immunology	fMLP induced chemokine gene expression in HMC-1 cells pathway	2.49594e-05
hsa-mir-381	1.63418e-17	down	hsa04912	101	Endocrine System	GnRH signaling pathway	3.47243e-05
hsa-mir-381	1.63418e-17	down	hsa04540	96	Cell Communication	Gap junction	3.60847e-05
hsa-mir-381	1.63418e-17	down	hsa00562	49	Carbohydrate Metabolism	Inositol phosphate metabolism	4.78576e-05
hsa-mir-381	1.63418e-17	down	hsa05120	69	Infectious Diseases	Epithelial cell signaling in Helicobacter pylori infection	5.94438e-05
hsa-mir-124a	1.76168e-17	down	hsa05120	69	Infectious Diseases	Epithelial cell signaling in Helicobacter pylori infection	1.30316e-05
hsa-mir-124a	1.76168e-17	down	hsa04720	71	Nervous System	Long-term potentiation	1.50814e-05
hsa-mir-124a	1.76168e-17	down	biocarta584	24	Cell Signaling	Nitric Oxide Signaling Pathway	1.94128e-05
hsa-mir-124a	1.76168e-17	down	biocarta200	17	Cell Signaling	Regulation of ck1/cdk5 by type 1 glutamate receptors pathway	6.49871e-05
hsa-mir-124a	1.76168e-17	down	hsa04010	267	Signal Transduction	MAPK signaling pathway	9.15181e-05
hsa-mir-23a	1.44777e-16	up	hsa04720	71	Nervous System	Long-term potentiation	2.12554e-05
hsa-mir-23a	1.44777e-16	up	hsa01030	122	Glycan Biosynthesis and Metabolism	Glycan structures - biosynthesis 1	4.297e-05
hsa-mir-23a	1.44777e-16	up	hsa04510	203	Cell Communication	Focal adhesion	9.7234e-05
hsa-mir-490	1.68302e-16	down	hsa04720	71	Nervous System	Long-term potentiation	9.39897e-10
hsa-mir-490	1.68302e-16	down	hsa04020	179	Signal Transduction	Calcium signaling pathway	5.0232e-08
hsa-mir-490	1.68302e-16	down	biocarta610	26	Cell Signaling|Expression	Regulation of PGC-1a pathway	5.20561e-07
hsa-mir-490	1.68302e-16	down	biocarta584	24	Cell Signaling	Nitric Oxide Signaling Pathway	2.38751e-06
hsa-mir-490	1.68302e-16	down	hsa05120	69	Infectious Diseases	Epithelial cell signaling in Helicobacter pylori infection	2.87355e-06
hsa-mir-490	1.68302e-16	down	hsa04070	77	Signal Transduction	Phosphatidylinositol signaling system	5.26735e-06
hsa-mir-490	1.68302e-16	down	biocarta200	17	Cell Signaling	Regulation of ck1/cdk5 by type 1 glutamate receptors pathway	5.69683e-06
hsa-mir-490	1.68302e-16	down	hsa04540	96	Cell Communication	Gap junction	9.94158e-06
hsa-mir-490	1.68302e-16	down	biocarta562	16	Cell Signaling	Ca++/ Calmodulin-dependent Protein Kinase Activation pathway	1.01411e-05
hsa-mir-490	1.68302e-16	down	hsa04360	129	Development	Axon guidance	1.61544e-05
hsa-mir-490	1.68302e-16	down	hsa04730	78	Nervous System	Long-term depression	1.75086e-05
hsa-mir-490	1.68302e-16	down	biocarta208	36	Cell Signaling|Hematopoiesis	Angiotensin II mediated activation of JNK Pathway via Pyk2 dependent signaling pathway	2.01377e-05
hsa-mir-490	1.68302e-16	down	biocarta92	45	Cell Signaling	Bioactive Peptide Induced Signaling pathway	2.0395e-05
hsa-mir-490	1.68302e-16	down	biocarta568	21	Neuroscience	Endocytotic role of NDK, Phosphins and Dynamin pathway	2.75368e-05
hsa-mir-490	1.68302e-16	down	hsa04080	256	Signaling Molecules and Interaction	Neuroactive ligand-receptor interaction	3.37995e-05
hsa-mir-432	3.86679e-16	down	hsa04720	71	Nervous System	Long-term potentiation	2.40736e-11
hsa-mir-432	3.86679e-16	down	hsa04020	179	Signal Transduction	Calcium signaling pathway	1.46993e-09
hsa-mir-432	3.86679e-16	down	biocarta584	24	Cell Signaling	Nitric Oxide Signaling Pathway	6.06925e-09
hsa-mir-432	3.86679e-16	down	biocarta562	16	Cell Signaling	Ca++/ Calmodulin-dependent Protein Kinase Activation pathway	3.4516e-08
hsa-mir-432	3.86679e-16	down	biocarta568	21	Neuroscience	Endocytotic role of NDK, Phosphins and Dynamin pathway	1.37282e-07
hsa-mir-432	3.86679e-16	down	biocarta610	26	Cell Signaling|Expression	Regulation of PGC-1a pathway	1.69375e-07
hsa-mir-432	3.86679e-16	down	biocarta200	17	Cell Signaling	Regulation of ck1/cdk5 by type 1 glutamate receptors pathway	3.34382e-07
hsa-mir-432	3.86679e-16	down	hsa04070	77	Signal Transduction	Phosphatidylinositol signaling system	5.17632e-07
hsa-mir-432	3.86679e-16	down	biocarta92	45	Cell Signaling	Bioactive Peptide Induced Signaling pathway	2.2305e-06
hsa-mir-432	3.86679e-16	down	biocarta202	37	Cell Signaling|CytokinesChemokines	Signaling Pathway from G-Protein Families pathway	5.68019e-06
hsa-mir-432	3.86679e-16	down	biocarta1402	44	Cell Signaling	Regulation And Function Of ChREBP in Liver pathway	6.25217e-06
hsa-mir-432	3.86679e-16	down	biocarta194	39	Cell Signaling|CytokinesChemokines|Immunology	fMLP induced chemokine gene expression in HMC-1 cells pathway	8.39165e-06
hsa-mir-432	3.86679e-16	down	hsa04360	129	Development	Axon guidance	1.05182e-05
hsa-mir-432	3.86679e-16	down	hsa04730	78	Nervous System	Long-term depression	1.98041e-05
hsa-mir-432	3.86679e-16	down	biocarta208	36	Cell Signaling|Hematopoiesis	Angiotensin II mediated activation of JNK Pathway via Pyk2 dependent signaling pathway	2.37307e-05
hsa-mir-432	3.86679e-16	down	hsa04080	256	Signaling Molecules and Interaction	Neuroactive ligand-receptor interaction	3.5285e-05
hsa-mir-432	3.86679e-16	down	biocarta693	12	Cell Signaling	Role of ?arrestins in the activation and targeting of MAP kinases pathway	4.15667e-05
hsa-mir-432	3.86679e-16	down	biocarta125	29	Apoptosis|Cell Signaling|Immunology	Neuropeptides VIP and PACAP inhibit the apoptosis of activated T cells pathway	6.05729e-05
hsa-mir-432	3.86679e-16	down	biocarta153	27	Cell Signaling|Expression|Neuroscience	Transcription factor CREB and its extracellular signals pathway	6.05729e-05
hsa-mir-432	3.86679e-16	down	hsa00562	49	Carbohydrate Metabolism	Inositol phosphate metabolism	6.28654e-05
hsa-mir-432	3.86679e-16	down	biocarta211	31	Cell Signaling	Links between Pyk2 and Map Kinases pathway	8.99653e-05
hsa-mir-656	5.69136e-16	down	hsa04020	179	Signal Transduction	Calcium signaling pathway	5.40158e-12
hsa-mir-656	5.69136e-16	down	biocarta584	24	Cell Signaling	Nitric Oxide Signaling Pathway	1.92258e-10
hsa-mir-656	5.69136e-16	down	hsa04720	71	Nervous System	Long-term potentiation	3.5205e-10
hsa-mir-656	5.69136e-16	down	biocarta200	17	Cell Signaling	Regulation of ck1/cdk5 by type 1 glutamate receptors pathway	1.16115e-08
hsa-mir-656	5.69136e-16	down	biocarta562	16	Cell Signaling	Ca++/ Calmodulin-dependent Protein Kinase Activation pathway	2.28568e-08
hsa-mir-656	5.69136e-16	down	biocarta568	21	Neuroscience	Endocytotic role of NDK, Phosphins and Dynamin pathway	8.78591e-08
hsa-mir-656	5.69136e-16	down	biocarta610	26	Cell Signaling|Expression	Regulation of PGC-1a pathway	1.00816e-07
hsa-mir-656	5.69136e-16	down	hsa00190	137	Energy Metabolism	Oxidative phosphorylation	9.41466e-07
hsa-mir-656	5.69136e-16	down	hsa04070	77	Signal Transduction	Phosphatidylinositol signaling system	1.10595e-06
hsa-mir-656	5.69136e-16	down	biocarta202	37	Cell Signaling|CytokinesChemokines	Signaling Pathway from G-Protein Families pathway	3.37091e-06
hsa-mir-656	5.69136e-16	down	biocarta125	29	Apoptosis|Cell Signaling|Immunology	Neuropeptides VIP and PACAP inhibit the apoptosis of activated T cells pathway	5.43385e-06
hsa-mir-656	5.69136e-16	down	biocarta418	56	Cell Signaling|Expression	NFAT and Hypertrophy of the heart (Transcription in the broken heart) pathway	8.17017e-06
hsa-mir-656	5.69136e-16	down	hsa04080	256	Signaling Molecules and Interaction	Neuroactive ligand-receptor interaction	1.13962e-05
hsa-mir-656	5.69136e-16	down	hsa05110	62	Infectious Diseases	Vibrio cholerae infection	1.41832e-05
hsa-mir-656	5.69136e-16	down	hsa04360	129	Development	Axon guidance	1.43644e-05
hsa-mir-656	5.69136e-16	down	biocarta208	36	Cell Signaling|Hematopoiesis	Angiotensin II mediated activation of JNK Pathway via Pyk2 dependent signaling pathway	1.47609e-05
hsa-mir-656	5.69136e-16	down	biocarta194	39	Cell Signaling|CytokinesChemokines|Immunology	fMLP induced chemokine gene expression in HMC-1 cells pathway	3.01425e-05
hsa-mir-656	5.69136e-16	down	biocarta92	45	Cell Signaling	Bioactive Peptide Induced Signaling pathway	3.84741e-05
hsa-mir-656	5.69136e-16	down	biocarta153	27	Cell Signaling|Expression|Neuroscience	Transcription factor CREB and its extracellular signals pathway	4.04837e-05
hsa-mir-656	5.69136e-16	down	biocarta211	31	Cell Signaling	Links between Pyk2 and Map Kinases pathway	6.03866e-05
hsa-mir-656	5.69136e-16	down	hsa04912	101	Endocrine System	GnRH signaling pathway	7.59432e-05
hsa-mir-656	5.69136e-16	down	biocarta445	10	Neuroscience	Gamma-aminobutyric Acid Receptor Life Cycle pathway	9.65481e-05
hsa-mir-154*	2.65708e-15	down	hsa04720	71	Nervous System	Long-term potentiation	1.50627e-13
hsa-mir-154*	2.65708e-15	down	hsa04020	179	Signal Transduction	Calcium signaling pathway	1.99002e-11
hsa-mir-154	2.65708e-15	down	hsa04720	71	Nervous System	Long-term potentiation	3.2544e-09
hsa-mir-154*	2.65708e-15	down	biocarta584	24	Cell Signaling	Nitric Oxide Signaling Pathway	9.98384e-09
hsa-mir-154	2.65708e-15	down	biocarta584	24	Cell Signaling	Nitric Oxide Signaling Pathway	6.32949e-08
hsa-mir-154*	2.65708e-15	down	hsa04010	267	Signal Transduction	MAPK signaling pathway	7.81773e-08
hsa-mir-154*	2.65708e-15	down	biocarta568	21	Neuroscience	Endocytotic role of NDK, Phosphins and Dynamin pathway	9.18289e-08
hsa-mir-154	2.65708e-15	down	hsa04020	179	Signal Transduction	Calcium signaling pathway	9.4205e-08
hsa-mir-154	2.65708e-15	down	biocarta610	26	Cell Signaling|Expression	Regulation of PGC-1a pathway	1.2738e-07
hsa-mir-154*	2.65708e-15	down	biocarta200	17	Cell Signaling	Regulation of ck1/cdk5 by type 1 glutamate receptors pathway	2.60837e-07
hsa-mir-154*	2.65708e-15	down	biocarta610	26	Cell Signaling|Expression	Regulation of PGC-1a pathway	2.75046e-07
hsa-mir-154*	2.65708e-15	down	biocarta562	16	Cell Signaling	Ca++/ Calmodulin-dependent Protein Kinase Activation pathway	3.10495e-07
hsa-mir-154	2.65708e-15	down	biocarta562	16	Cell Signaling	Ca++/ Calmodulin-dependent Protein Kinase Activation pathway	8.10957e-07
hsa-mir-154	2.65708e-15	down	biocarta568	21	Neuroscience	Endocytotic role of NDK, Phosphins and Dynamin pathway	1.76486e-06
hsa-mir-154*	2.65708e-15	down	hsa04070	77	Signal Transduction	Phosphatidylinositol signaling system	2.06735e-06
hsa-mir-154	2.65708e-15	down	biocarta693	12	Cell Signaling	Role of ?arrestins in the activation and targeting of MAP kinases pathway	2.23118e-06
hsa-mir-154*	2.65708e-15	down	biocarta202	37	Cell Signaling|CytokinesChemokines	Signaling Pathway from G-Protein Families pathway	2.86887e-06
hsa-mir-154	2.65708e-15	down	biocarta200	17	Cell Signaling	Regulation of ck1/cdk5 by type 1 glutamate receptors pathway	3.69672e-06
hsa-mir-154	2.65708e-15	down	hsa05120	69	Infectious Diseases	Epithelial cell signaling in Helicobacter pylori infection	3.98964e-06
hsa-mir-154	2.65708e-15	down	hsa05110	62	Infectious Diseases	Vibrio cholerae infection	4.01653e-06
hsa-mir-154	2.65708e-15	down	biocarta202	37	Cell Signaling|CytokinesChemokines	Signaling Pathway from G-Protein Families pathway	4.26606e-06
hsa-mir-154	2.65708e-15	down	biocarta194	39	Cell Signaling|CytokinesChemokines|Immunology	fMLP induced chemokine gene expression in HMC-1 cells pathway	6.31797e-06
hsa-mir-154	2.65708e-15	down	hsa04070	77	Signal Transduction	Phosphatidylinositol signaling system	6.60952e-06
hsa-mir-154	2.65708e-15	down	biocarta153	27	Cell Signaling|Expression|Neuroscience	Transcription factor CREB and its extracellular signals pathway	6.66905e-06
hsa-mir-154*	2.65708e-15	down	hsa04730	78	Nervous System	Long-term depression	6.90032e-06
hsa-mir-154*	2.65708e-15	down	hsa05110	62	Infectious Diseases	Vibrio cholerae infection	1.01075e-05
hsa-mir-154*	2.65708e-15	down	hsa04912	101	Endocrine System	GnRH signaling pathway	1.14656e-05
hsa-mir-154*	2.65708e-15	down	biocarta125	29	Apoptosis|Cell Signaling|Immunology	Neuropeptides VIP and PACAP inhibit the apoptosis of activated T cells pathway	1.46148e-05
hsa-mir-154*	2.65708e-15	down	biocarta153	27	Cell Signaling|Expression|Neuroscience	Transcription factor CREB and its extracellular signals pathway	1.46148e-05
hsa-mir-154*	2.65708e-15	down	biocarta693	12	Cell Signaling	Role of ?arrestins in the activation and targeting of MAP kinases pathway	1.79853e-05
hsa-mir-154	2.65708e-15	down	hsa04010	267	Signal Transduction	MAPK signaling pathway	2.06436e-05
hsa-mir-154	2.65708e-15	down	biocarta691	15	Cell Signaling	Roles of ?arrestin-dependent Recruitment of Src Kinases in GPCR Signaling pathway	2.23849e-05
hsa-mir-154*	2.65708e-15	down	biocarta194	39	Cell Signaling|CytokinesChemokines|Immunology	fMLP induced chemokine gene expression in HMC-1 cells pathway	2.49594e-05
hsa-mir-154*	2.65708e-15	down	biocarta445	10	Neuroscience	Gamma-aminobutyric Acid Receptor Life Cycle pathway	3.9763e-05
hsa-mir-154*	2.65708e-15	down	hsa04360	129	Development	Axon guidance	4.28982e-05
hsa-mir-154	2.65708e-15	down	hsa04080	256	Signaling Molecules and Interaction	Neuroactive ligand-receptor interaction	4.39912e-05
hsa-mir-154	2.65708e-15	down	biocarta687	10	Cell Signaling	?arrestins in GPCR Desensitization pathway	4.72679e-05
hsa-mir-154	2.65708e-15	down	biocarta418	56	Cell Signaling|Expression	NFAT and Hypertrophy of the heart (Transcription in the broken heart) pathway	4.76504e-05
hsa-mir-154*	2.65708e-15	down	biocarta92	45	Cell Signaling	Bioactive Peptide Induced Signaling pathway	4.78576e-05
hsa-mir-154	2.65708e-15	down	biocarta92	45	Cell Signaling	Bioactive Peptide Induced Signaling pathway	4.80296e-05
hsa-mir-154	2.65708e-15	down	biocarta125	29	Apoptosis|Cell Signaling|Immunology	Neuropeptides VIP and PACAP inhibit the apoptosis of activated T cells pathway	4.85565e-05
hsa-mir-154*	2.65708e-15	down	hsa05120	69	Infectious Diseases	Epithelial cell signaling in Helicobacter pylori infection	5.94438e-05
hsa-mir-154*	2.65708e-15	down	hsa04916	102	Endocrine System	Melanogenesis	6.72725e-05
hsa-mir-154*	2.65708e-15	down	biocarta418	56	Cell Signaling|Expression	NFAT and Hypertrophy of the heart (Transcription in the broken heart) pathway	8.64174e-05
hsa-mir-411	3.85023e-15	down	hsa04020	179	Signal Transduction	Calcium signaling pathway	4.93982e-10
hsa-mir-411	3.85023e-15	down	hsa04720	71	Nervous System	Long-term potentiation	1.39781e-08
hsa-mir-411	3.85023e-15	down	biocarta584	24	Cell Signaling	Nitric Oxide Signaling Pathway	1.42591e-07
hsa-mir-411	3.85023e-15	down	biocarta568	21	Neuroscience	Endocytotic role of NDK, Phosphins and Dynamin pathway	2.14936e-07
hsa-mir-411	3.85023e-15	down	biocarta610	26	Cell Signaling|Expression	Regulation of PGC-1a pathway	2.84913e-07
hsa-mir-411	3.85023e-15	down	biocarta200	17	Cell Signaling	Regulation of ck1/cdk5 by type 1 glutamate receptors pathway	5.21109e-07
hsa-mir-411	3.85023e-15	down	biocarta562	16	Cell Signaling	Ca++/ Calmodulin-dependent Protein Kinase Activation pathway	1.42107e-06
hsa-mir-411	3.85023e-15	down	biocarta693	12	Cell Signaling	Role of ?arrestins in the activation and targeting of MAP kinases pathway	3.88291e-06
hsa-mir-411	3.85023e-15	down	hsa04070	77	Signal Transduction	Phosphatidylinositol signaling system	4.8021e-06
hsa-mir-411	3.85023e-15	down	hsa04080	256	Signaling Molecules and Interaction	Neuroactive ligand-receptor interaction	9.17196e-06
hsa-mir-411	3.85023e-15	down	biocarta202	37	Cell Signaling|CytokinesChemokines	Signaling Pathway from G-Protein Families pathway	9.56083e-06
hsa-mir-411	3.85023e-15	down	biocarta445	10	Neuroscience	Gamma-aminobutyric Acid Receptor Life Cycle pathway	1.02859e-05
hsa-mir-411	3.85023e-15	down	hsa04010	267	Signal Transduction	MAPK signaling pathway	1.13134e-05
hsa-mir-411	3.85023e-15	down	biocarta153	27	Cell Signaling|Expression|Neuroscience	Transcription factor CREB and its extracellular signals pathway	1.34737e-05
hsa-mir-411	3.85023e-15	down	biocarta194	39	Cell Signaling|CytokinesChemokines|Immunology	fMLP induced chemokine gene expression in HMC-1 cells pathway	1.40589e-05
hsa-mir-411	3.85023e-15	down	biocarta92	45	Cell Signaling	Bioactive Peptide Induced Signaling pathway	2.14268e-05
hsa-mir-411	3.85023e-15	down	biocarta691	15	Cell Signaling	Roles of ?arrestin-dependent Recruitment of Src Kinases in GPCR Signaling pathway	3.8163e-05
hsa-mir-411	3.85023e-15	down	hsa05120	69	Infectious Diseases	Epithelial cell signaling in Helicobacter pylori infection	4.44548e-05
hsa-mir-411	3.85023e-15	down	hsa05110	62	Infectious Diseases	Vibrio cholerae infection	4.57334e-05
hsa-mir-411	3.85023e-15	down	hsa04360	129	Development	Axon guidance	7.05603e-05
hsa-mir-411	3.85023e-15	down	biocarta687	10	Cell Signaling	?arrestins in GPCR Desensitization pathway	7.15997e-05
hsa-mir-411	3.85023e-15	down	biocarta125	29	Apoptosis|Cell Signaling|Immunology	Neuropeptides VIP and PACAP inhibit the apoptosis of activated T cells pathway	9.058e-05
hsa-mir-107	7.61006e-15	down	hsa04720	71	Nervous System	Long-term potentiation	1.46808e-09
hsa-mir-107	7.61006e-15	down	hsa04020	179	Signal Transduction	Calcium signaling pathway	2.76946e-09
hsa-mir-107	7.61006e-15	down	biocarta568	21	Neuroscience	Endocytotic role of NDK, Phosphins and Dynamin pathway	1.90862e-08
hsa-mir-107	7.61006e-15	down	biocarta584	24	Cell Signaling	Nitric Oxide Signaling Pathway	2.0948e-08
hsa-mir-107	7.61006e-15	down	biocarta610	26	Cell Signaling|Expression	Regulation of PGC-1a pathway	4.62171e-08
hsa-mir-107	7.61006e-15	down	biocarta562	16	Cell Signaling	Ca++/ Calmodulin-dependent Protein Kinase Activation pathway	8.41524e-08
hsa-mir-107	7.61006e-15	down	biocarta200	17	Cell Signaling	Regulation of ck1/cdk5 by type 1 glutamate receptors pathway	8.66645e-07
hsa-mir-107	7.61006e-15	down	biocarta92	45	Cell Signaling	Bioactive Peptide Induced Signaling pathway	1.42528e-06
hsa-mir-107	7.61006e-15	down	hsa04360	129	Development	Axon guidance	2.30526e-06
hsa-mir-107	7.61006e-15	down	hsa04070	77	Signal Transduction	Phosphatidylinositol signaling system	2.75193e-06
hsa-mir-107	7.61006e-15	down	biocarta208	36	Cell Signaling|Hematopoiesis	Angiotensin II mediated activation of JNK Pathway via Pyk2 dependent signaling pathway	1.16081e-05
hsa-mir-107	7.61006e-15	down	biocarta202	37	Cell Signaling|CytokinesChemokines	Signaling Pathway from G-Protein Families pathway	1.72962e-05
hsa-mir-107	7.61006e-15	down	biocarta153	27	Cell Signaling|Expression|Neuroscience	Transcription factor CREB and its extracellular signals pathway	2.26201e-05
hsa-mir-107	7.61006e-15	down	biocarta194	39	Cell Signaling|CytokinesChemokines|Immunology	fMLP induced chemokine gene expression in HMC-1 cells pathway	2.52894e-05
hsa-mir-107	7.61006e-15	down	biocarta211	31	Cell Signaling	Links between Pyk2 and Map Kinases pathway	3.54426e-05
hsa-mir-107	7.61006e-15	down	biocarta693	12	Cell Signaling	Role of ?arrestins in the activation and targeting of MAP kinases pathway	8.02667e-05
hsa-mir-107	7.61006e-15	down	hsa04010	267	Signal Transduction	MAPK signaling pathway	9.7932e-05
hsa-mir-598	9.68335e-15	down	hsa04720	71	Nervous System	Long-term potentiation	1.59747e-08
hsa-mir-598	9.68335e-15	down	hsa04020	179	Signal Transduction	Calcium signaling pathway	1.31131e-05
hsa-mir-598	9.68335e-15	down	hsa04010	267	Signal Transduction	MAPK signaling pathway	2.53636e-05
hsa-mir-598	9.68335e-15	down	biocarta584	24	Cell Signaling	Nitric Oxide Signaling Pathway	3.1939e-05
hsa-mir-598	9.68335e-15	down	biocarta200	17	Cell Signaling	Regulation of ck1/cdk5 by type 1 glutamate receptors pathway	3.23354e-05
hsa-mir-598	9.68335e-15	down	biocarta610	26	Cell Signaling|Expression	Regulation of PGC-1a pathway	6.38299e-05
hsa-mir-598	9.68335e-15	down	hsa04070	77	Signal Transduction	Phosphatidylinositol signaling system	7.60316e-05
hsa-mir-598	9.68335e-15	down	biocarta194	39	Cell Signaling|CytokinesChemokines|Immunology	fMLP induced chemokine gene expression in HMC-1 cells pathway	8.66027e-05
hsa-mir-95	1.83043e-14	down	hsa04510	203	Cell Communication	Focal adhesion	1.2786e-06
hsa-mir-95	1.83043e-14	down	hsa04720	71	Nervous System	Long-term potentiation	2.63865e-06
hsa-mir-95	1.83043e-14	down	biocarta584	24	Cell Signaling	Nitric Oxide Signaling Pathway	1.4051e-05
hsa-mir-95	1.83043e-14	down	hsa04810	217	Cell Motility	Regulation of actin cytoskeleton	1.51349e-05
hsa-mir-95	1.83043e-14	down	biocarta610	26	Cell Signaling|Expression	Regulation of PGC-1a pathway	3.36966e-05
hsa-mir-95	1.83043e-14	down	hsa04010	267	Signal Transduction	MAPK signaling pathway	3.38972e-05
hsa-mir-409-5p	1.98164e-14	down	hsa04020	179	Signal Transduction	Calcium signaling pathway	6.30585e-12
hsa-mir-409-5p	1.98164e-14	down	hsa04720	71	Nervous System	Long-term potentiation	2.53336e-09
hsa-mir-409-5p	1.98164e-14	down	biocarta584	24	Cell Signaling	Nitric Oxide Signaling Pathway	2.02667e-08
hsa-mir-409-5p	1.98164e-14	down	biocarta610	26	Cell Signaling|Expression	Regulation of PGC-1a pathway	4.11585e-08
hsa-mir-409-5p	1.98164e-14	down	hsa04080	256	Signaling Molecules and Interaction	Neuroactive ligand-receptor interaction	1.97871e-07
hsa-mir-409-5p	1.98164e-14	down	biocarta562	16	Cell Signaling	Ca++/ Calmodulin-dependent Protein Kinase Activation pathway	3.70578e-07
hsa-mir-409-5p	1.98164e-14	down	hsa04070	77	Signal Transduction	Phosphatidylinositol signaling system	1.45783e-06
hsa-mir-409-5p	1.98164e-14	down	biocarta200	17	Cell Signaling	Regulation of ck1/cdk5 by type 1 glutamate receptors pathway	1.58025e-06
hsa-mir-409-5p	1.98164e-14	down	hsa04730	78	Nervous System	Long-term depression	2.89686e-06
hsa-mir-409-5p	1.98164e-14	down	hsa04360	129	Development	Axon guidance	3.44977e-06
hsa-mir-409-5p	1.98164e-14	down	hsa04010	267	Signal Transduction	MAPK signaling pathway	9.15275e-06
hsa-mir-409-5p	1.98164e-14	down	biocarta568	21	Neuroscience	Endocytotic role of NDK, Phosphins and Dynamin pathway	1.05915e-05
hsa-mir-409-5p	1.98164e-14	down	biocarta153	27	Cell Signaling|Expression|Neuroscience	Transcription factor CREB and its extracellular signals pathway	2.01219e-05
hsa-mir-409-5p	1.98164e-14	down	hsa04912	101	Endocrine System	GnRH signaling pathway	2.30675e-05
hsa-mir-409-5p	1.98164e-14	down	biocarta208	36	Cell Signaling|Hematopoiesis	Angiotensin II mediated activation of JNK Pathway via Pyk2 dependent signaling pathway	4.11222e-05
hsa-mir-409-5p	1.98164e-14	down	biocarta202	37	Cell Signaling|CytokinesChemokines	Signaling Pathway from G-Protein Families pathway	5.6991e-05
hsa-mir-409-5p	1.98164e-14	down	biocarta445	10	Neuroscience	Gamma-aminobutyric Acid Receptor Life Cycle pathway	6.13603e-05
hsa-mir-409-5p	1.98164e-14	down	biocarta418	56	Cell Signaling|Expression	NFAT and Hypertrophy of the heart (Transcription in the broken heart) pathway	6.51098e-05
hsa-mir-409-5p	1.98164e-14	down	biocarta194	39	Cell Signaling|CytokinesChemokines|Immunology	fMLP induced chemokine gene expression in HMC-1 cells pathway	7.78422e-05
hsa-mir-409-5p	1.98164e-14	down	hsa00562	49	Carbohydrate Metabolism	Inositol phosphate metabolism	8.46759e-05
hsa-mir-409-5p	1.98164e-14	down	biocarta92	45	Cell Signaling	Bioactive Peptide Induced Signaling pathway	8.46759e-05
hsa-mir-504	2.10176e-14	down	biocarta584	24	Cell Signaling	Nitric Oxide Signaling Pathway	7.14593e-06
hsa-mir-504	2.10176e-14	down	hsa04010	267	Signal Transduction	MAPK signaling pathway	7.29725e-06
hsa-mir-504	2.10176e-14	down	hsa04720	71	Nervous System	Long-term potentiation	2.4735e-05
hsa-mir-504	2.10176e-14	down	biocarta200	17	Cell Signaling	Regulation of ck1/cdk5 by type 1 glutamate receptors pathway	2.86595e-05
hsa-mir-299-5p	9.84038e-14	down	hsa04020	179	Signal Transduction	Calcium signaling pathway	1.97361e-10
hsa-mir-299-5p	9.84038e-14	down	hsa04720	71	Nervous System	Long-term potentiation	9.0171e-09
hsa-mir-299-5p	9.84038e-14	down	biocarta610	26	Cell Signaling|Expression	Regulation of PGC-1a pathway	3.0653e-08
hsa-mir-299-5p	9.84038e-14	down	biocarta584	24	Cell Signaling	Nitric Oxide Signaling Pathway	2.05844e-07
hsa-mir-299-5p	9.84038e-14	down	biocarta562	16	Cell Signaling	Ca++/ Calmodulin-dependent Protein Kinase Activation pathway	3.02323e-07
hsa-mir-299-5p	9.84038e-14	down	biocarta568	21	Neuroscience	Endocytotic role of NDK, Phosphins and Dynamin pathway	5.97949e-07
hsa-mir-299-5p	9.84038e-14	down	hsa04080	256	Signaling Molecules and Interaction	Neuroactive ligand-receptor interaction	7.3065e-07
hsa-mir-299-5p	9.84038e-14	down	biocarta92	45	Cell Signaling	Bioactive Peptide Induced Signaling pathway	2.06433e-06
hsa-mir-299-5p	9.84038e-14	down	hsa04070	77	Signal Transduction	Phosphatidylinositol signaling system	4.48217e-06
hsa-mir-299-5p	9.84038e-14	down	biocarta202	37	Cell Signaling|CytokinesChemokines	Signaling Pathway from G-Protein Families pathway	7.15904e-06
hsa-mir-299-5p	9.84038e-14	down	biocarta194	39	Cell Signaling|CytokinesChemokines|Immunology	fMLP induced chemokine gene expression in HMC-1 cells pathway	1.02391e-05
hsa-mir-299-5p	9.84038e-14	down	biocarta693	12	Cell Signaling	Role of ?arrestins in the activation and targeting of MAP kinases pathway	1.52123e-05
hsa-mir-299-5p	9.84038e-14	down	biocarta208	36	Cell Signaling|Hematopoiesis	Angiotensin II mediated activation of JNK Pathway via Pyk2 dependent signaling pathway	3.22091e-05
hsa-mir-299-5p	9.84038e-14	down	biocarta418	56	Cell Signaling|Expression	NFAT and Hypertrophy of the heart (Transcription in the broken heart) pathway	4.87792e-05
hsa-mir-299-5p	9.84038e-14	down	biocarta727	4	Neuroscience	Synaptic Proteins at the Synaptic Junction pathway	4.90112e-05
hsa-mir-299-5p	9.84038e-14	down	biocarta445	10	Neuroscience	Gamma-aminobutyric Acid Receptor Life Cycle pathway	5.28739e-05
hsa-mir-299-5p	9.84038e-14	down	hsa04010	267	Signal Transduction	MAPK signaling pathway	6.39188e-05
hsa-mir-299-5p	9.84038e-14	down	hsa05110	62	Infectious Diseases	Vibrio cholerae infection	7.76392e-05
hsa-mir-299-5p	9.84038e-14	down	biocarta691	15	Cell Signaling	Roles of ?arrestin-dependent Recruitment of Src Kinases in GPCR Signaling pathway	9.8885e-05
hsa-mir-758	8.67293e-13	down	hsa04720	71	Nervous System	Long-term potentiation	1.80476e-09
hsa-mir-758	8.67293e-13	down	hsa04020	179	Signal Transduction	Calcium signaling pathway	1.29227e-08
hsa-mir-758	8.67293e-13	down	biocarta584	24	Cell Signaling	Nitric Oxide Signaling Pathway	4.57003e-08
hsa-mir-758	8.67293e-13	down	biocarta610	26	Cell Signaling|Expression	Regulation of PGC-1a pathway	9.22205e-08
hsa-mir-758	8.67293e-13	down	biocarta562	16	Cell Signaling	Ca++/ Calmodulin-dependent Protein Kinase Activation pathway	6.47972e-07
hsa-mir-758	8.67293e-13	down	hsa04360	129	Development	Axon guidance	3.84871e-06
hsa-mir-758	8.67293e-13	down	biocarta153	27	Cell Signaling|Expression|Neuroscience	Transcription factor CREB and its extracellular signals pathway	5.0256e-06
hsa-mir-758	8.67293e-13	down	biocarta92	45	Cell Signaling	Bioactive Peptide Induced Signaling pathway	6.61142e-06
hsa-mir-758	8.67293e-13	down	biocarta568	21	Neuroscience	Endocytotic role of NDK, Phosphins and Dynamin pathway	1.80726e-05
hsa-mir-758	8.67293e-13	down	biocarta202	37	Cell Signaling|CytokinesChemokines	Signaling Pathway from G-Protein Families pathway	1.96133e-05
hsa-mir-758	8.67293e-13	down	hsa04010	267	Signal Transduction	MAPK signaling pathway	2.30655e-05
hsa-mir-758	8.67293e-13	down	biocarta693	12	Cell Signaling	Role of ?arrestins in the activation and targeting of MAP kinases pathway	2.90599e-05
hsa-mir-758	8.67293e-13	down	biocarta200	17	Cell Signaling	Regulation of ck1/cdk5 by type 1 glutamate receptors pathway	3.32462e-05
hsa-mir-758	8.67293e-13	down	hsa05120	69	Infectious Diseases	Epithelial cell signaling in Helicobacter pylori infection	4.40899e-05
hsa-mir-758	8.67293e-13	down	hsa04070	77	Signal Transduction	Phosphatidylinositol signaling system	6.7571e-05
hsa-mir-758	8.67293e-13	down	biocarta208	36	Cell Signaling|Hematopoiesis	Angiotensin II mediated activation of JNK Pathway via Pyk2 dependent signaling pathway	7.99433e-05
hsa-mir-103	2.36639e-12	down	hsa04020	179	Signal Transduction	Calcium signaling pathway	2.59712e-10
hsa-mir-103	2.36639e-12	down	hsa04720	71	Nervous System	Long-term potentiation	1.72443e-08
hsa-mir-103	2.36639e-12	down	biocarta584	24	Cell Signaling	Nitric Oxide Signaling Pathway	8.41135e-08
hsa-mir-103	2.36639e-12	down	biocarta610	26	Cell Signaling|Expression	Regulation of PGC-1a pathway	1.79907e-06
hsa-mir-103	2.36639e-12	down	hsa04010	267	Signal Transduction	MAPK signaling pathway	1.97358e-06
hsa-mir-103	2.36639e-12	down	biocarta200	17	Cell Signaling	Regulation of ck1/cdk5 by type 1 glutamate receptors pathway	2.52555e-06
hsa-mir-103	2.36639e-12	down	biocarta562	16	Cell Signaling	Ca++/ Calmodulin-dependent Protein Kinase Activation pathway	5.18683e-06
hsa-mir-103	2.36639e-12	down	biocarta568	21	Neuroscience	Endocytotic role of NDK, Phosphins and Dynamin pathway	1.33315e-05
hsa-mir-103	2.36639e-12	down	hsa04070	77	Signal Transduction	Phosphatidylinositol signaling system	1.69694e-05
hsa-mir-103	2.36639e-12	down	hsa04360	129	Development	Axon guidance	2.24421e-05
hsa-mir-103	2.36639e-12	down	biocarta445	10	Neuroscience	Gamma-aminobutyric Acid Receptor Life Cycle pathway	3.17037e-05
hsa-mir-103	2.36639e-12	down	biocarta92	45	Cell Signaling	Bioactive Peptide Induced Signaling pathway	3.18721e-05
hsa-mir-103	2.36639e-12	down	hsa04730	78	Nervous System	Long-term depression	4.45808e-05
hsa-mir-103	2.36639e-12	down	biocarta153	27	Cell Signaling|Expression|Neuroscience	Transcription factor CREB and its extracellular signals pathway	6.66138e-05
hsa-mir-103	2.36639e-12	down	biocarta1402	44	Cell Signaling	Regulation And Function Of ChREBP in Liver pathway	7.36368e-05
hsa-mir-103	2.36639e-12	down	biocarta194	39	Cell Signaling|CytokinesChemokines|Immunology	fMLP induced chemokine gene expression in HMC-1 cells pathway	8.54365e-05
hsa-mir-103	2.36639e-12	down	hsa05110	62	Infectious Diseases	Vibrio cholerae infection	9.68258e-05
hsa-mir-106b	3.80403e-12	up	hsa03030	36	Replication and Repair	DNA replication	1.11586e-14
hsa-mir-106b	3.80403e-12	up	hsa04110	119	Cell Growth and Death	Cell cycle	2.81003e-13
hsa-mir-106b	3.80403e-12	up	hsa03430	23	Replication and Repair	Mismatch repair	1.00774e-09
hsa-mir-106b	3.80403e-12	up	hsa00240	91	Nucleotide Metabolism	Pyrimidine metabolism	6.2723e-08
hsa-mir-106b	3.80403e-12	up	hsa03410	36	Replication and Repair	Base excision repair	3.45478e-07
hsa-mir-106b	3.80403e-12	up	biocarta584	24	Cell Signaling	Nitric Oxide Signaling Pathway	6.1421e-07
hsa-mir-106b	3.80403e-12	up	biocarta562	16	Cell Signaling	Ca++/ Calmodulin-dependent Protein Kinase Activation pathway	1.06722e-06
hsa-mir-106b	3.80403e-12	up	hsa04720	71	Nervous System	Long-term potentiation	1.40507e-06
hsa-mir-106b	3.80403e-12	up	biocarta88	24	Cell Cycle Regulation	Cell Cycle: G2/M Checkpoint pathway	7.94157e-06
hsa-mir-106b	3.80403e-12	up	biocarta610	26	Cell Signaling|Expression	Regulation of PGC-1a pathway	1.19674e-05
hsa-mir-106b	3.80403e-12	up	hsa03440	28	Replication and Repair	Homologous recombination	1.61401e-05
hsa-mir-106b	3.80403e-12	up	biocarta65	9	Cell Cycle Regulation	cdc25 and chk1 Regulatory Pathway in response to DNA damage pathway	2.14513e-05
hsa-mir-106b	3.80403e-12	up	biocarta663	18	Cell Cycle Regulation	CDK Regulation of DNA Replication pathway	2.62412e-05
hsa-mir-106b	3.80403e-12	up	hsa00230	148	Nucleotide Metabolism	Purine metabolism	9.6197e-05
hsa-mir-29c	5.10888e-12	down	hsa03030	36	Replication and Repair	DNA replication	1.09575e-12
hsa-mir-29c	5.10888e-12	down	hsa04110	119	Cell Growth and Death	Cell cycle	4.01048e-09
hsa-mir-29c	5.10888e-12	down	hsa03430	23	Replication and Repair	Mismatch repair	4.54831e-07
hsa-mir-29c	5.10888e-12	down	biocarta584	24	Cell Signaling	Nitric Oxide Signaling Pathway	1.54457e-06
hsa-mir-29c	5.10888e-12	down	hsa04720	71	Nervous System	Long-term potentiation	1.90602e-06
hsa-mir-29c	5.10888e-12	down	biocarta562	16	Cell Signaling	Ca++/ Calmodulin-dependent Protein Kinase Activation pathway	2.07104e-06
hsa-mir-29c	5.10888e-12	down	hsa00240	91	Nucleotide Metabolism	Pyrimidine metabolism	1.34553e-05
hsa-mir-29c	5.10888e-12	down	biocarta610	26	Cell Signaling|Expression	Regulation of PGC-1a pathway	2.72153e-05
hsa-mir-29c	5.10888e-12	down	biocarta568	21	Neuroscience	Endocytotic role of NDK, Phosphins and Dynamin pathway	2.86748e-05
hsa-mir-29c	5.10888e-12	down	hsa04020	179	Signal Transduction	Calcium signaling pathway	3.5371e-05
hsa-mir-29c	5.10888e-12	down	biocarta663	18	Cell Cycle Regulation	CDK Regulation of DNA Replication pathway	5.38362e-05
hsa-mir-29c	5.10888e-12	down	biocarta200	17	Cell Signaling	Regulation of ck1/cdk5 by type 1 glutamate receptors pathway	7.37057e-05
hsa-mir-93	5.53597e-12	up	hsa04110	119	Cell Growth and Death	Cell cycle	5.48147e-16
hsa-mir-93	5.53597e-12	up	hsa03030	36	Replication and Repair	DNA replication	2.02703e-14
hsa-mir-93	5.53597e-12	up	hsa00240	91	Nucleotide Metabolism	Pyrimidine metabolism	4.0442e-08
hsa-mir-93	5.53597e-12	up	hsa03430	23	Replication and Repair	Mismatch repair	1.27259e-07
hsa-mir-93	5.53597e-12	up	hsa03410	36	Replication and Repair	Base excision repair	5.12799e-07
hsa-mir-93	5.53597e-12	up	biocarta663	18	Cell Cycle Regulation	CDK Regulation of DNA Replication pathway	1.5537e-06
hsa-mir-93	5.53597e-12	up	hsa03440	28	Replication and Repair	Homologous recombination	2.5121e-06
hsa-mir-93	5.53597e-12	up	biocarta562	16	Cell Signaling	Ca++/ Calmodulin-dependent Protein Kinase Activation pathway	4.05174e-06
hsa-mir-93	5.53597e-12	up	biocarta520	21	Cell Cycle Regulation|Cell Signaling	Role of BRCA1, BRCA2 and ATR in Cancer Susceptibility pathway	4.63675e-06
hsa-mir-93	5.53597e-12	up	hsa03010	93	Translation	Ribosome	1.11377e-05
hsa-mir-93	5.53597e-12	up	hsa03420	43	Replication and Repair	Nucleotide excision repair	3.40893e-05
hsa-mir-93	5.53597e-12	up	biocarta88	24	Cell Cycle Regulation	Cell Cycle: G2/M Checkpoint pathway	4.54776e-05
hsa-mir-93	5.53597e-12	up	hsa00230	148	Nucleotide Metabolism	Purine metabolism	5.83086e-05
hsa-mir-338	7.34144e-12	down	hsa04720	71	Nervous System	Long-term potentiation	5.82102e-06
hsa-mir-338	7.34144e-12	down	hsa04020	179	Signal Transduction	Calcium signaling pathway	4.10424e-05
hsa-mir-338	7.34144e-12	down	biocarta584	24	Cell Signaling	Nitric Oxide Signaling Pathway	4.17132e-05
hsa-mir-338	7.34144e-12	down	hsa04810	217	Cell Motility	Regulation of actin cytoskeleton	4.49857e-05
hsa-mir-338	7.34144e-12	down	biocarta562	16	Cell Signaling	Ca++/ Calmodulin-dependent Protein Kinase Activation pathway	9.02769e-05
hsa-mir-133b	1.35579e-11	down	hsa04020	179	Signal Transduction	Calcium signaling pathway	1.38e-09
hsa-mir-133b	1.35579e-11	down	hsa04720	71	Nervous System	Long-term potentiation	5.45446e-09
hsa-mir-133b	1.35579e-11	down	biocarta584	24	Cell Signaling	Nitric Oxide Signaling Pathway	1.10957e-08
hsa-mir-133b	1.35579e-11	down	biocarta610	26	Cell Signaling|Expression	Regulation of PGC-1a pathway	2.26327e-08
hsa-mir-133b	1.35579e-11	down	biocarta562	16	Cell Signaling	Ca++/ Calmodulin-dependent Protein Kinase Activation pathway	2.45245e-07
hsa-mir-133b	1.35579e-11	down	biocarta200	17	Cell Signaling	Regulation of ck1/cdk5 by type 1 glutamate receptors pathway	1.00819e-06
hsa-mir-133b	1.35579e-11	down	hsa04070	77	Signal Transduction	Phosphatidylinositol signaling system	3.05204e-06
hsa-mir-133b	1.35579e-11	down	biocarta202	37	Cell Signaling|CytokinesChemokines	Signaling Pathway from G-Protein Families pathway	5.41419e-06
hsa-mir-133b	1.35579e-11	down	biocarta568	21	Neuroscience	Endocytotic role of NDK, Phosphins and Dynamin pathway	7.12841e-06
hsa-mir-133b	1.35579e-11	down	hsa05120	69	Infectious Diseases	Epithelial cell signaling in Helicobacter pylori infection	3.6044e-05
hsa-mir-133b	1.35579e-11	down	biocarta683	19	Cell Cycle Regulation	Stathmin and breast cancer resistance to antimicrotubule agents pathway	3.89072e-05
hsa-mir-133b	1.35579e-11	down	biocarta125	29	Apoptosis|Cell Signaling|Immunology	Neuropeptides VIP and PACAP inhibit the apoptosis of activated T cells pathway	9.2522e-05
hsa-mir-133b	1.35579e-11	down	biocarta153	27	Cell Signaling|Expression|Neuroscience	Transcription factor CREB and its extracellular signals pathway	9.2522e-05
hsa-mir-25	1.85159e-11	up	hsa03030	36	Replication and Repair	DNA replication	7.06646e-13
hsa-mir-25	1.85159e-11	up	hsa04110	119	Cell Growth and Death	Cell cycle	3.33911e-11
hsa-mir-25	1.85159e-11	up	hsa00240	91	Nucleotide Metabolism	Pyrimidine metabolism	2.01046e-07
hsa-mir-25	1.85159e-11	up	biocarta584	24	Cell Signaling	Nitric Oxide Signaling Pathway	2.61012e-07
hsa-mir-25	1.85159e-11	up	biocarta562	16	Cell Signaling	Ca++/ Calmodulin-dependent Protein Kinase Activation pathway	5.79175e-07
hsa-mir-25	1.85159e-11	up	hsa03440	28	Replication and Repair	Homologous recombination	1.0305e-06
hsa-mir-25	1.85159e-11	up	hsa04720	71	Nervous System	Long-term potentiation	4.33962e-06
hsa-mir-25	1.85159e-11	up	biocarta610	26	Cell Signaling|Expression	Regulation of PGC-1a pathway	5.56673e-06
hsa-mir-25	1.85159e-11	up	hsa03430	23	Replication and Repair	Mismatch repair	5.56673e-06
hsa-mir-25	1.85159e-11	up	biocarta88	24	Cell Cycle Regulation	Cell Cycle: G2/M Checkpoint pathway	2.32387e-05
hsa-mir-25	1.85159e-11	up	hsa03410	36	Replication and Repair	Base excision repair	2.7842e-05
hsa-mir-25	1.85159e-11	up	biocarta568	21	Neuroscience	Endocytotic role of NDK, Phosphins and Dynamin pathway	7.4427e-05
hsa-mir-25	1.85159e-11	up	hsa04070	77	Signal Transduction	Phosphatidylinositol signaling system	9.68205e-05
hsa-mir-155	1.40054e-10	up	hsa04510	203	Cell Communication	Focal adhesion	4.63946e-06
hsa-mir-539	1.40901e-10	down	hsa04020	179	Signal Transduction	Calcium signaling pathway	3.63625e-13
hsa-mir-539	1.40901e-10	down	hsa04720	71	Nervous System	Long-term potentiation	2.75326e-11
hsa-mir-539	1.40901e-10	down	biocarta584	24	Cell Signaling	Nitric Oxide Signaling Pathway	4.799e-10
hsa-mir-539	1.40901e-10	down	biocarta562	16	Cell Signaling	Ca++/ Calmodulin-dependent Protein Kinase Activation pathway	6.16138e-10
hsa-mir-539	1.40901e-10	down	biocarta610	26	Cell Signaling|Expression	Regulation of PGC-1a pathway	9.97743e-10
hsa-mir-539	1.40901e-10	down	biocarta568	21	Neuroscience	Endocytotic role of NDK, Phosphins and Dynamin pathway	4.48633e-08
hsa-mir-539	1.40901e-10	down	biocarta202	37	Cell Signaling|CytokinesChemokines	Signaling Pathway from G-Protein Families pathway	2.94117e-07
hsa-mir-539	1.40901e-10	down	biocarta194	39	Cell Signaling|CytokinesChemokines|Immunology	fMLP induced chemokine gene expression in HMC-1 cells pathway	4.29607e-07
hsa-mir-539	1.40901e-10	down	hsa04070	77	Signal Transduction	Phosphatidylinositol signaling system	1.67316e-06
hsa-mir-539	1.40901e-10	down	biocarta200	17	Cell Signaling	Regulation of ck1/cdk5 by type 1 glutamate receptors pathway	1.71166e-06
hsa-mir-539	1.40901e-10	down	hsa04080	256	Signaling Molecules and Interaction	Neuroactive ligand-receptor interaction	1.74483e-06
hsa-mir-539	1.40901e-10	down	hsa04912	101	Endocrine System	GnRH signaling pathway	1.00724e-05
hsa-mir-539	1.40901e-10	down	biocarta125	29	Apoptosis|Cell Signaling|Immunology	Neuropeptides VIP and PACAP inhibit the apoptosis of activated T cells pathway	1.05044e-05
hsa-mir-539	1.40901e-10	down	hsa05110	62	Infectious Diseases	Vibrio cholerae infection	1.41592e-05
hsa-mir-539	1.40901e-10	down	biocarta208	36	Cell Signaling|Hematopoiesis	Angiotensin II mediated activation of JNK Pathway via Pyk2 dependent signaling pathway	1.42182e-05
hsa-mir-539	1.40901e-10	down	hsa04540	96	Cell Communication	Gap junction	1.82145e-05
hsa-mir-539	1.40901e-10	down	biocarta92	45	Cell Signaling	Bioactive Peptide Induced Signaling pathway	2.05318e-05
hsa-mir-539	1.40901e-10	down	hsa05120	69	Infectious Diseases	Epithelial cell signaling in Helicobacter pylori infection	2.70267e-05
hsa-mir-539	1.40901e-10	down	biocarta66	32	Cell Signaling|Developmental Biology	Control of skeletal myogenesis by HDAC & calcium/calmodulin-dependent kinase (CaMK) pathway	3.00738e-05
hsa-mir-539	1.40901e-10	down	hsa04660	94	Immune System	T Cell Receptor Signaling pathway	3.39871e-05
hsa-mir-539	1.40901e-10	down	biocarta108	41	Cell Signaling|Immunology	Fc Epsilon Receptor I Signaling in Mast Cells pathway	4.48239e-05
hsa-mir-539	1.40901e-10	down	biocarta418	56	Cell Signaling|Expression	NFAT and Hypertrophy of the heart (Transcription in the broken heart) pathway	4.7746e-05
hsa-mir-539	1.40901e-10	down	biocarta153	27	Cell Signaling|Expression|Neuroscience	Transcription factor CREB and its extracellular signals pathway	8.77181e-05
hsa-mir-539	1.40901e-10	down	biocarta98	37	Cell Signaling|Immunology	BCR Signaling pathway	9.7884e-05
hsa-mir-29b	1.41793e-10	down	hsa03030	36	Replication and Repair	DNA replication	5.35927e-13
hsa-mir-29b	1.41793e-10	down	hsa04110	119	Cell Growth and Death	Cell cycle	2.14393e-11
hsa-mir-29b	1.41793e-10	down	biocarta562	16	Cell Signaling	Ca++/ Calmodulin-dependent Protein Kinase Activation pathway	5.16617e-07
hsa-mir-29b	1.41793e-10	down	biocarta610	26	Cell Signaling|Expression	Regulation of PGC-1a pathway	4.82051e-06
hsa-mir-29b	1.41793e-10	down	hsa03430	23	Replication and Repair	Mismatch repair	4.82051e-06
hsa-mir-29b	1.41793e-10	down	biocarta568	21	Neuroscience	Endocytotic role of NDK, Phosphins and Dynamin pathway	6.82999e-06
hsa-mir-29b	1.41793e-10	down	hsa00240	91	Nucleotide Metabolism	Pyrimidine metabolism	6.92772e-06
hsa-mir-29b	1.41793e-10	down	hsa04720	71	Nervous System	Long-term potentiation	1.13718e-05
hsa-mir-29b	1.41793e-10	down	biocarta663	18	Cell Cycle Regulation	CDK Regulation of DNA Replication pathway	1.1866e-05
hsa-mir-29b	1.41793e-10	down	hsa04070	77	Signal Transduction	Phosphatidylinositol signaling system	7.89644e-05
hsa-mir-342	2.15431e-10	down	biocarta584	24	Cell Signaling	Nitric Oxide Signaling Pathway	2.44094e-07
hsa-mir-342	2.15431e-10	down	biocarta200	17	Cell Signaling	Regulation of ck1/cdk5 by type 1 glutamate receptors pathway	2.49436e-07
hsa-mir-342	2.15431e-10	down	biocarta610	26	Cell Signaling|Expression	Regulation of PGC-1a pathway	5.73293e-07
hsa-mir-342	2.15431e-10	down	hsa04720	71	Nervous System	Long-term potentiation	1.32195e-06
hsa-mir-342	2.15431e-10	down	biocarta202	37	Cell Signaling|CytokinesChemokines	Signaling Pathway from G-Protein Families pathway	2.23169e-06
hsa-mir-342	2.15431e-10	down	biocarta562	16	Cell Signaling	Ca++/ Calmodulin-dependent Protein Kinase Activation pathway	2.6414e-06
hsa-mir-342	2.15431e-10	down	biocarta92	45	Cell Signaling	Bioactive Peptide Induced Signaling pathway	2.73142e-06
hsa-mir-342	2.15431e-10	down	biocarta211	31	Cell Signaling	Links between Pyk2 and Map Kinases pathway	9.22268e-06
hsa-mir-342	2.15431e-10	down	hsa04070	77	Signal Transduction	Phosphatidylinositol signaling system	1.21272e-05
hsa-mir-342	2.15431e-10	down	biocarta568	21	Neuroscience	Endocytotic role of NDK, Phosphins and Dynamin pathway	1.43062e-05
hsa-mir-342	2.15431e-10	down	hsa04020	179	Signal Transduction	Calcium signaling pathway	3.11035e-05
hsa-mir-342	2.15431e-10	down	biocarta125	29	Apoptosis|Cell Signaling|Immunology	Neuropeptides VIP and PACAP inhibit the apoptosis of activated T cells pathway	3.18768e-05
hsa-mir-342	2.15431e-10	down	biocarta208	36	Cell Signaling|Hematopoiesis	Angiotensin II mediated activation of JNK Pathway via Pyk2 dependent signaling pathway	3.82639e-05
hsa-mir-342	2.15431e-10	down	hsa04010	267	Signal Transduction	MAPK signaling pathway	6.37127e-05
hsa-mir-369-5p	3.46031e-10	down	hsa04720	71	Nervous System	Long-term potentiation	2.03318e-08
hsa-mir-369-5p	3.46031e-10	down	biocarta562	16	Cell Signaling	Ca++/ Calmodulin-dependent Protein Kinase Activation pathway	9.20016e-08
hsa-mir-369-5p	3.46031e-10	down	hsa04020	179	Signal Transduction	Calcium signaling pathway	1.35923e-07
hsa-mir-369-5p	3.46031e-10	down	biocarta610	26	Cell Signaling|Expression	Regulation of PGC-1a pathway	9.84253e-07
hsa-mir-369-5p	3.46031e-10	down	hsa04070	77	Signal Transduction	Phosphatidylinositol signaling system	2.44442e-06
hsa-mir-369-5p	3.46031e-10	down	biocarta584	24	Cell Signaling	Nitric Oxide Signaling Pathway	6.41507e-06
hsa-mir-369-5p	3.46031e-10	down	biocarta208	36	Cell Signaling|Hematopoiesis	Angiotensin II mediated activation of JNK Pathway via Pyk2 dependent signaling pathway	7.5682e-06
hsa-mir-369-5p	3.46031e-10	down	hsa05110	62	Infectious Diseases	Vibrio cholerae infection	1.41224e-05
hsa-mir-369-5p	3.46031e-10	down	biocarta194	39	Cell Signaling|CytokinesChemokines|Immunology	fMLP induced chemokine gene expression in HMC-1 cells pathway	1.47187e-05
hsa-mir-369-5p	3.46031e-10	down	hsa04912	101	Endocrine System	GnRH signaling pathway	2.0827e-05
hsa-mir-369-5p	3.46031e-10	down	biocarta445	10	Neuroscience	Gamma-aminobutyric Acid Receptor Life Cycle pathway	2.21187e-05
hsa-mir-369-5p	3.46031e-10	down	hsa05120	69	Infectious Diseases	Epithelial cell signaling in Helicobacter pylori infection	3.31266e-05
hsa-mir-369-5p	3.46031e-10	down	biocarta568	21	Neuroscience	Endocytotic role of NDK, Phosphins and Dynamin pathway	3.70798e-05
hsa-mir-369-5p	3.46031e-10	down	biocarta418	56	Cell Signaling|Expression	NFAT and Hypertrophy of the heart (Transcription in the broken heart) pathway	4.3486e-05
hsa-mir-369-5p	3.46031e-10	down	biocarta211	31	Cell Signaling	Links between Pyk2 and Map Kinases pathway	4.93344e-05
hsa-mir-369-5p	3.46031e-10	down	biocarta202	37	Cell Signaling|CytokinesChemokines	Signaling Pathway from G-Protein Families pathway	6.87445e-05
hsa-mir-369-5p	3.46031e-10	down	hsa00562	49	Carbohydrate Metabolism	Inositol phosphate metabolism	8.02937e-05
hsa-mir-369-5p	3.46031e-10	down	biocarta92	45	Cell Signaling	Bioactive Peptide Induced Signaling pathway	8.02937e-05
hsa-mir-369-5p	3.46031e-10	down	biocarta693	12	Cell Signaling	Role of ?arrestins in the activation and targeting of MAP kinases pathway	8.59192e-05
hsa-mir-496	3.82077e-10	down	hsa04020	179	Signal Transduction	Calcium signaling pathway	9.12051e-08
hsa-mir-496	3.82077e-10	down	biocarta562	16	Cell Signaling	Ca++/ Calmodulin-dependent Protein Kinase Activation pathway	1.67956e-07
hsa-mir-496	3.82077e-10	down	biocarta610	26	Cell Signaling|Expression	Regulation of PGC-1a pathway	3.80847e-07
hsa-mir-496	3.82077e-10	down	hsa05120	69	Infectious Diseases	Epithelial cell signaling in Helicobacter pylori infection	1.54817e-06
hsa-mir-496	3.82077e-10	down	hsa04720	71	Nervous System	Long-term potentiation	2.77865e-06
hsa-mir-496	3.82077e-10	down	biocarta584	24	Cell Signaling	Nitric Oxide Signaling Pathway	3.32945e-06
hsa-mir-496	3.82077e-10	down	hsa05110	62	Infectious Diseases	Vibrio cholerae infection	6.07125e-06
hsa-mir-496	3.82077e-10	down	hsa04080	256	Signaling Molecules and Interaction	Neuroactive ligand-receptor interaction	7.4317e-06
hsa-mir-496	3.82077e-10	down	biocarta568	21	Neuroscience	Endocytotic role of NDK, Phosphins and Dynamin pathway	4.37461e-05
hsa-mir-496	3.82077e-10	down	hsa04070	77	Signal Transduction	Phosphatidylinositol signaling system	6.38166e-05
hsa-mir-496	3.82077e-10	down	biocarta200	17	Cell Signaling	Regulation of ck1/cdk5 by type 1 glutamate receptors pathway	6.71632e-05
hsa-mir-15b	3.92779e-10	up	hsa03030	36	Replication and Repair	DNA replication	7.71401e-17
hsa-mir-15b	3.92779e-10	up	hsa03430	23	Replication and Repair	Mismatch repair	1.31421e-09
hsa-mir-15b	3.92779e-10	up	hsa04110	119	Cell Growth and Death	Cell cycle	5.47594e-08
hsa-mir-15b	3.92779e-10	up	hsa00240	91	Nucleotide Metabolism	Pyrimidine metabolism	4.45347e-07
hsa-mir-15b	3.92779e-10	up	hsa03420	43	Replication and Repair	Nucleotide excision repair	3.62139e-06
hsa-mir-15b	3.92779e-10	up	hsa03410	36	Replication and Repair	Base excision repair	5.96911e-06
hsa-mir-15b	3.92779e-10	up	biocarta584	24	Cell Signaling	Nitric Oxide Signaling Pathway	6.5919e-06
hsa-mir-15b	3.92779e-10	up	biocarta520	21	Cell Cycle Regulation|Cell Signaling	Role of BRCA1, BRCA2 and ATR in Cancer Susceptibility pathway	7.61835e-06
hsa-mir-15b	3.92779e-10	up	hsa04720	71	Nervous System	Long-term potentiation	2.16789e-05
hsa-mir-15b	3.92779e-10	up	biocarta200	17	Cell Signaling	Regulation of ck1/cdk5 by type 1 glutamate receptors pathway	2.68288e-05
hsa-mir-15b	3.92779e-10	up	biocarta502	12	Cell Activation|Cell Cycle Regulation	AKAP95 role in mitosis and chromosome dynamics pathway	2.78523e-05
hsa-mir-15b	3.92779e-10	up	biocarta88	24	Cell Cycle Regulation	Cell Cycle: G2/M Checkpoint pathway	7.43612e-05
hsa-mir-15b	3.92779e-10	up	hsa03050	24	Folding, Sorting and Degradation	Proteasome	7.43612e-05
hsa-mir-15b	3.92779e-10	up	biocarta562	16	Cell Signaling	Ca++/ Calmodulin-dependent Protein Kinase Activation pathway	9.67151e-05
hsa-mir-203	5.93453e-10	down	hsa04020	179	Signal Transduction	Calcium signaling pathway	4.00257e-11
hsa-mir-203	5.93453e-10	down	biocarta584	24	Cell Signaling	Nitric Oxide Signaling Pathway	8.49353e-10
hsa-mir-203	5.93453e-10	down	hsa04720	71	Nervous System	Long-term potentiation	1.34527e-09
hsa-mir-203	5.93453e-10	down	biocarta562	16	Cell Signaling	Ca++/ Calmodulin-dependent Protein Kinase Activation pathway	8.46635e-09
hsa-mir-203	5.93453e-10	down	biocarta610	26	Cell Signaling|Expression	Regulation of PGC-1a pathway	2.86767e-08
hsa-mir-203	5.93453e-10	down	biocarta568	21	Neuroscience	Endocytotic role of NDK, Phosphins and Dynamin pathway	5.6847e-07
hsa-mir-203	5.93453e-10	down	hsa04070	77	Signal Transduction	Phosphatidylinositol signaling system	8.92269e-07
hsa-mir-203	5.93453e-10	down	biocarta200	17	Cell Signaling	Regulation of ck1/cdk5 by type 1 glutamate receptors pathway	1.20441e-06
hsa-mir-203	5.93453e-10	down	hsa04080	256	Signaling Molecules and Interaction	Neuroactive ligand-receptor interaction	1.6813e-06
hsa-mir-203	5.93453e-10	down	biocarta208	36	Cell Signaling|Hematopoiesis	Angiotensin II mediated activation of JNK Pathway via Pyk2 dependent signaling pathway	4.62791e-06
hsa-mir-203	5.93453e-10	down	biocarta202	37	Cell Signaling|CytokinesChemokines	Signaling Pathway from G-Protein Families pathway	6.73329e-06
hsa-mir-203	5.93453e-10	down	biocarta92	45	Cell Signaling	Bioactive Peptide Induced Signaling pathway	1.1528e-05
hsa-mir-203	5.93453e-10	down	biocarta153	27	Cell Signaling|Expression|Neuroscience	Transcription factor CREB and its extracellular signals pathway	1.51612e-05
hsa-mir-203	5.93453e-10	down	biocarta211	31	Cell Signaling	Links between Pyk2 and Map Kinases pathway	2.28306e-05
hsa-mir-203	5.93453e-10	down	hsa05120	69	Infectious Diseases	Epithelial cell signaling in Helicobacter pylori infection	4.66176e-05
hsa-mir-203	5.93453e-10	down	hsa04912	101	Endocrine System	GnRH signaling pathway	4.82484e-05
hsa-mir-203	5.93453e-10	down	biocarta194	39	Cell Signaling|CytokinesChemokines|Immunology	fMLP induced chemokine gene expression in HMC-1 cells pathway	5.79898e-05
hsa-mir-203	5.93453e-10	down	hsa00562	49	Carbohydrate Metabolism	Inositol phosphate metabolism	6.18872e-05
hsa-mir-203	5.93453e-10	down	hsa05110	62	Infectious Diseases	Vibrio cholerae infection	7.27842e-05
hsa-mir-448	3.84814e-09	down	hsa04020	179	Signal Transduction	Calcium signaling pathway	3.0679e-09
hsa-mir-448	3.84814e-09	down	hsa04720	71	Nervous System	Long-term potentiation	2.00683e-08
hsa-mir-448	3.84814e-09	down	biocarta562	16	Cell Signaling	Ca++/ Calmodulin-dependent Protein Kinase Activation pathway	9.03549e-08
hsa-mir-448	3.84814e-09	down	hsa04080	256	Signaling Molecules and Interaction	Neuroactive ligand-receptor interaction	1.01856e-07
hsa-mir-448	3.84814e-09	down	biocarta610	26	Cell Signaling|Expression	Regulation of PGC-1a pathway	1.76285e-07
hsa-mir-448	3.84814e-09	down	biocarta200	17	Cell Signaling	Regulation of ck1/cdk5 by type 1 glutamate receptors pathway	2.58629e-06
hsa-mir-448	3.84814e-09	down	hsa05120	69	Infectious Diseases	Epithelial cell signaling in Helicobacter pylori infection	1.89429e-05
hsa-mir-448	3.84814e-09	down	hsa04070	77	Signal Transduction	Phosphatidylinositol signaling system	2.62472e-05
hsa-mir-448	3.84814e-09	down	hsa05110	62	Infectious Diseases	Vibrio cholerae infection	9.08202e-05
hsa-mir-136	4.59496e-09	down	hsa04720	71	Nervous System	Long-term potentiation	2.26217e-09
hsa-mir-136	4.59496e-09	down	hsa04020	179	Signal Transduction	Calcium signaling pathway	5.22857e-09
hsa-mir-136	4.59496e-09	down	biocarta584	24	Cell Signaling	Nitric Oxide Signaling Pathway	1.89865e-08
hsa-mir-136	4.59496e-09	down	biocarta562	16	Cell Signaling	Ca++/ Calmodulin-dependent Protein Kinase Activation pathway	3.54356e-07
hsa-mir-136	4.59496e-09	down	biocarta610	26	Cell Signaling|Expression	Regulation of PGC-1a pathway	4.68881e-07
hsa-mir-136	4.59496e-09	down	biocarta568	21	Neuroscience	Endocytotic role of NDK, Phosphins and Dynamin pathway	7.11935e-07
hsa-mir-136	4.59496e-09	down	biocarta693	12	Cell Signaling	Role of ?arrestins in the activation and targeting of MAP kinases pathway	9.83951e-07
hsa-mir-136	4.59496e-09	down	hsa04070	77	Signal Transduction	Phosphatidylinositol signaling system	1.33538e-06
hsa-mir-136	4.59496e-09	down	biocarta153	27	Cell Signaling|Expression|Neuroscience	Transcription factor CREB and its extracellular signals pathway	2.33759e-06
hsa-mir-136	4.59496e-09	down	biocarta202	37	Cell Signaling|CytokinesChemokines	Signaling Pathway from G-Protein Families pathway	8.84306e-06
hsa-mir-136	4.59496e-09	down	biocarta691	15	Cell Signaling	Roles of ?arrestin-dependent Recruitment of Src Kinases in GPCR Signaling pathway	1.01468e-05
hsa-mir-136	4.59496e-09	down	biocarta92	45	Cell Signaling	Bioactive Peptide Induced Signaling pathway	1.53473e-05
hsa-mir-136	4.59496e-09	down	hsa04010	267	Signal Transduction	MAPK signaling pathway	1.9029e-05
hsa-mir-136	4.59496e-09	down	hsa05110	62	Infectious Diseases	Vibrio cholerae infection	2.23423e-05
hsa-mir-136	4.59496e-09	down	biocarta683	19	Cell Cycle Regulation	Stathmin and breast cancer resistance to antimicrotubule agents pathway	5.47683e-05
hsa-mir-136	4.59496e-09	down	biocarta445	10	Neuroscience	Gamma-aminobutyric Acid Receptor Life Cycle pathway	5.93848e-05
hsa-mir-136	4.59496e-09	down	biocarta194	39	Cell Signaling|CytokinesChemokines|Immunology	fMLP induced chemokine gene expression in HMC-1 cells pathway	7.38482e-05
hsa-mir-136	4.59496e-09	down	hsa00562	49	Carbohydrate Metabolism	Inositol phosphate metabolism	8.00593e-05
hsa-mir-16	4.81711e-09	up	hsa04720	71	Nervous System	Long-term potentiation	9.83143e-10
hsa-mir-16	4.81711e-09	up	hsa03030	36	Replication and Repair	DNA replication	7.67796e-08
hsa-mir-16	4.81711e-09	up	biocarta584	24	Cell Signaling	Nitric Oxide Signaling Pathway	2.47363e-07
hsa-mir-16	4.81711e-09	up	hsa04020	179	Signal Transduction	Calcium signaling pathway	1.16845e-06
hsa-mir-16	4.81711e-09	up	biocarta200	17	Cell Signaling	Regulation of ck1/cdk5 by type 1 glutamate receptors pathway	5.79574e-06
hsa-mir-16	4.81711e-09	up	biocarta562	16	Cell Signaling	Ca++/ Calmodulin-dependent Protein Kinase Activation pathway	1.02863e-05
hsa-mir-16	4.81711e-09	up	biocarta643	10	Cell Cycle Regulation	Role of Ran in mitotic spindle regulation pathway	1.94629e-05
hsa-mir-16	4.81711e-09	up	biocarta502	12	Cell Activation|Cell Cycle Regulation	AKAP95 role in mitosis and chromosome dynamics pathway	2.72898e-05
hsa-mir-16	4.81711e-09	up	biocarta568	21	Neuroscience	Endocytotic role of NDK, Phosphins and Dynamin pathway	2.79626e-05
hsa-mir-16	4.81711e-09	up	biocarta610	26	Cell Signaling|Expression	Regulation of PGC-1a pathway	3.52033e-05
hsa-mir-219	1.4577e-08	down	hsa04010	267	Signal Transduction	MAPK signaling pathway	7.33565e-06
hsa-mir-219	1.4577e-08	down	biocarta584	24	Cell Signaling	Nitric Oxide Signaling Pathway	3.28321e-05
hsa-mir-219	1.4577e-08	down	biocarta200	17	Cell Signaling	Regulation of ck1/cdk5 by type 1 glutamate receptors pathway	3.31315e-05
hsa-mir-219	1.4577e-08	down	hsa04720	71	Nervous System	Long-term potentiation	3.69862e-05
hsa-mir-15a	1.75846e-08	up	hsa04720	71	Nervous System	Long-term potentiation	1.70803e-08
hsa-mir-15a	1.75846e-08	up	hsa04020	179	Signal Transduction	Calcium signaling pathway	2.77745e-07
hsa-mir-15a	1.75846e-08	up	biocarta584	24	Cell Signaling	Nitric Oxide Signaling Pathway	7.26895e-06
hsa-mir-15a	1.75846e-08	up	biocarta202	37	Cell Signaling|CytokinesChemokines	Signaling Pathway from G-Protein Families pathway	2.56208e-05
hsa-mir-15a	1.75846e-08	up	biocarta693	12	Cell Signaling	Role of ?arrestins in the activation and targeting of MAP kinases pathway	3.45508e-05
hsa-mir-15a	1.75846e-08	up	biocarta200	17	Cell Signaling	Regulation of ck1/cdk5 by type 1 glutamate receptors pathway	4.03025e-05
hsa-mir-15a	1.75846e-08	up	hsa04540	96	Cell Communication	Gap junction	4.11865e-05
hsa-mir-15a	1.75846e-08	up	hsa05120	69	Infectious Diseases	Epithelial cell signaling in Helicobacter pylori infection	6.17254e-05
hsa-mir-15a	1.75846e-08	up	biocarta211	31	Cell Signaling	Links between Pyk2 and Map Kinases pathway	7.06999e-05
hsa-mir-15a	1.75846e-08	up	biocarta610	26	Cell Signaling|Expression	Regulation of PGC-1a pathway	9.3424e-05
hsa-mir-127	2.06693e-08	down	biocarta584	24	Cell Signaling	Nitric Oxide Signaling Pathway	6.59744e-10
hsa-mir-127	2.06693e-08	down	hsa04020	179	Signal Transduction	Calcium signaling pathway	1.92251e-09
hsa-mir-127	2.06693e-08	down	hsa04720	71	Nervous System	Long-term potentiation	2.54055e-09
hsa-mir-127	2.06693e-08	down	biocarta610	26	Cell Signaling|Expression	Regulation of PGC-1a pathway	3.22236e-07
hsa-mir-127	2.06693e-08	down	biocarta562	16	Cell Signaling	Ca++/ Calmodulin-dependent Protein Kinase Activation pathway	1.08768e-06
hsa-mir-127	2.06693e-08	down	biocarta568	21	Neuroscience	Endocytotic role of NDK, Phosphins and Dynamin pathway	1.11477e-06
hsa-mir-127	2.06693e-08	down	hsa04070	77	Signal Transduction	Phosphatidylinositol signaling system	2.40467e-06
hsa-mir-127	2.06693e-08	down	biocarta202	37	Cell Signaling|CytokinesChemokines	Signaling Pathway from G-Protein Families pathway	3.32955e-06
hsa-mir-127	2.06693e-08	down	biocarta194	39	Cell Signaling|CytokinesChemokines|Immunology	fMLP induced chemokine gene expression in HMC-1 cells pathway	4.64555e-06
hsa-mir-127	2.06693e-08	down	biocarta418	56	Cell Signaling|Expression	NFAT and Hypertrophy of the heart (Transcription in the broken heart) pathway	1.20884e-05
hsa-mir-127	2.06693e-08	down	biocarta208	36	Cell Signaling|Hematopoiesis	Angiotensin II mediated activation of JNK Pathway via Pyk2 dependent signaling pathway	1.80854e-05
hsa-mir-127	2.06693e-08	down	biocarta211	31	Cell Signaling	Links between Pyk2 and Map Kinases pathway	1.89564e-05
hsa-mir-127	2.06693e-08	down	biocarta200	17	Cell Signaling	Regulation of ck1/cdk5 by type 1 glutamate receptors pathway	2.84997e-05
hsa-mir-127	2.06693e-08	down	biocarta693	12	Cell Signaling	Role of ?arrestins in the activation and targeting of MAP kinases pathway	4.36638e-05
hsa-mir-127	2.06693e-08	down	hsa05110	62	Infectious Diseases	Vibrio cholerae infection	9.34818e-05
hsa-mir-127	2.06693e-08	down	biocarta1402	44	Cell Signaling	Regulation And Function Of ChREBP in Liver pathway	9.39442e-05
hsa-mir-324-5p	2.39056e-08	down	biocarta1402	44	Cell Signaling	Regulation And Function Of ChREBP in Liver pathway	5.22985e-06
hsa-mir-324-5p	2.39056e-08	down	biocarta584	24	Cell Signaling	Nitric Oxide Signaling Pathway	7.91364e-06
hsa-mir-324-5p	2.39056e-08	down	biocarta200	17	Cell Signaling	Regulation of ck1/cdk5 by type 1 glutamate receptors pathway	9.4878e-06
hsa-mir-324-5p	2.39056e-08	down	biocarta445	10	Neuroscience	Gamma-aminobutyric Acid Receptor Life Cycle pathway	3.0707e-05
hsa-mir-324-5p	2.39056e-08	down	hsa04720	71	Nervous System	Long-term potentiation	3.39418e-05
hsa-mir-324-5p	2.39056e-08	down	biocarta562	16	Cell Signaling	Ca++/ Calmodulin-dependent Protein Kinase Activation pathway	9.50554e-05
hsa-mir-488	2.44304e-08	down	hsa04020	179	Signal Transduction	Calcium signaling pathway	6.595e-07
hsa-mir-488	2.44304e-08	down	hsa04720	71	Nervous System	Long-term potentiation	2.52458e-06
hsa-mir-488	2.44304e-08	down	biocarta584	24	Cell Signaling	Nitric Oxide Signaling Pathway	2.8593e-06
hsa-mir-488	2.44304e-08	down	biocarta610	26	Cell Signaling|Expression	Regulation of PGC-1a pathway	5.52967e-06
hsa-mir-488	2.44304e-08	down	biocarta562	16	Cell Signaling	Ca++/ Calmodulin-dependent Protein Kinase Activation pathway	1.15135e-05
hsa-mir-488	2.44304e-08	down	hsa05110	62	Infectious Diseases	Vibrio cholerae infection	2.81094e-05
hsa-mir-488	2.44304e-08	down	biocarta200	17	Cell Signaling	Regulation of ck1/cdk5 by type 1 glutamate receptors pathway	6.36387e-05
hsa-mir-92	2.52048e-08	up	hsa03030	36	Replication and Repair	DNA replication	4.75047e-13
hsa-mir-92	2.52048e-08	up	hsa04110	119	Cell Growth and Death	Cell cycle	1.72819e-11
hsa-mir-92	2.52048e-08	up	hsa03010	93	Translation	Ribosome	4.03462e-08
hsa-mir-92	2.52048e-08	up	hsa03410	36	Replication and Repair	Base excision repair	7.52212e-07
hsa-mir-92	2.52048e-08	up	hsa00240	91	Nucleotide Metabolism	Pyrimidine metabolism	6.73141e-06
hsa-mir-92	2.52048e-08	up	hsa04720	71	Nervous System	Long-term potentiation	1.19184e-05
hsa-mir-92	2.52048e-08	up	biocarta663	18	Cell Cycle Regulation	CDK Regulation of DNA Replication pathway	2.79839e-05
hsa-mir-92	2.52048e-08	up	biocarta520	21	Cell Cycle Regulation|Cell Signaling	Role of BRCA1, BRCA2 and ATR in Cancer Susceptibility pathway	5.64571e-05
hsa-mir-92	2.52048e-08	up	biocarta643	10	Cell Cycle Regulation	Role of Ran in mitotic spindle regulation pathway	9.58841e-05
hsa-mir-149	2.86512e-08	down	biocarta172	24	Cell Signaling|Immunology	Activation of Csk by cAMP-dependent Protein Kinase Inhibits Signaling through the T Cell Receptor pathway	9.03565e-07
hsa-mir-149	2.86512e-08	down	biocarta1402	44	Cell Signaling	Regulation And Function Of ChREBP in Liver pathway	1.45396e-06
hsa-mir-149	2.86512e-08	down	hsa04720	71	Nervous System	Long-term potentiation	1.46576e-06
hsa-mir-149	2.86512e-08	down	biocarta683	19	Cell Cycle Regulation	Stathmin and breast cancer resistance to antimicrotubule agents pathway	2.25887e-06
hsa-mir-149	2.86512e-08	down	hsa04650	135	Immune System	Natural killer cell mediated cytotoxicity	3.40814e-06
hsa-mir-149	2.86512e-08	down	hsa05330	38	Immune Disorders	Allograft rejection	4.80401e-06
hsa-mir-149	2.86512e-08	down	hsa04514	133	Signaling Molecules and Interaction	Cell adhesion molecules (CAMs)	5.20078e-06
hsa-mir-149	2.86512e-08	down	biocarta117	11	Immunology	B Lymphocyte Cell Surface Molecules pathway	9.17342e-06
hsa-mir-149	2.86512e-08	down	biocarta562	16	Cell Signaling	Ca++/ Calmodulin-dependent Protein Kinase Activation pathway	9.17342e-06
hsa-mir-149	2.86512e-08	down	hsa04940	44	Metabolic Disorders	Type I diabetes mellitus	1.17284e-05
hsa-mir-149	2.86512e-08	down	biocarta584	24	Cell Signaling	Nitric Oxide Signaling Pathway	1.72548e-05
hsa-mir-149	2.86512e-08	down	hsa05332	42	Immune Disorders	Graft-versus-host disease	1.72798e-05
hsa-mir-149	2.86512e-08	down	biocarta108	41	Cell Signaling|Immunology	Fc Epsilon Receptor I Signaling in Mast Cells pathway	1.7671e-05
hsa-mir-149	2.86512e-08	down	hsa04612	88	Immune System	Antigen processing and presentation	2.02219e-05
hsa-mir-149	2.86512e-08	down	biocarta97	13	Cell Activation|Cell Signaling|Immunology	Lck and Fyn tyrosine kinases in initiation of TCR Activation pathway	2.43849e-05
hsa-mir-149	2.86512e-08	down	biocarta200	17	Cell Signaling	Regulation of ck1/cdk5 by type 1 glutamate receptors pathway	4.99941e-05
hsa-mir-149	2.86512e-08	down	biocarta142	14	Immunology	T Helper Cell Surface Molecules pathway	5.61885e-05
hsa-mir-377	5.08498e-08	down	hsa04720	71	Nervous System	Long-term potentiation	2.06951e-09
hsa-mir-377	5.08498e-08	down	biocarta584	24	Cell Signaling	Nitric Oxide Signaling Pathway	1.6682e-07
hsa-mir-377	5.08498e-08	down	hsa04020	179	Signal Transduction	Calcium signaling pathway	3.34829e-07
hsa-mir-377	5.08498e-08	down	hsa04070	77	Signal Transduction	Phosphatidylinositol signaling system	3.83156e-07
hsa-mir-377	5.08498e-08	down	biocarta562	16	Cell Signaling	Ca++/ Calmodulin-dependent Protein Kinase Activation pathway	1.00491e-06
hsa-mir-377	5.08498e-08	down	biocarta153	27	Cell Signaling|Expression|Neuroscience	Transcription factor CREB and its extracellular signals pathway	1.23127e-06
hsa-mir-377	5.08498e-08	down	biocarta693	12	Cell Signaling	Role of ?arrestins in the activation and targeting of MAP kinases pathway	2.28182e-06
hsa-mir-377	5.08498e-08	down	biocarta202	37	Cell Signaling|CytokinesChemokines	Signaling Pathway from G-Protein Families pathway	2.97076e-06
hsa-mir-377	5.08498e-08	down	biocarta610	26	Cell Signaling|Expression	Regulation of PGC-1a pathway	3.44291e-06
hsa-mir-377	5.08498e-08	down	biocarta418	56	Cell Signaling|Expression	NFAT and Hypertrophy of the heart (Transcription in the broken heart) pathway	1.0652e-05
hsa-mir-377	5.08498e-08	down	biocarta691	15	Cell Signaling	Roles of ?arrestin-dependent Recruitment of Src Kinases in GPCR Signaling pathway	1.57051e-05
hsa-mir-377	5.08498e-08	down	biocarta208	36	Cell Signaling|Hematopoiesis	Angiotensin II mediated activation of JNK Pathway via Pyk2 dependent signaling pathway	1.63289e-05
hsa-mir-377	5.08498e-08	down	hsa05110	62	Infectious Diseases	Vibrio cholerae infection	1.67773e-05
hsa-mir-377	5.08498e-08	down	biocarta211	31	Cell Signaling	Links between Pyk2 and Map Kinases pathway	1.72586e-05
hsa-mir-377	5.08498e-08	down	hsa00562	49	Carbohydrate Metabolism	Inositol phosphate metabolism	2.38044e-05
hsa-mir-377	5.08498e-08	down	biocarta194	39	Cell Signaling|CytokinesChemokines|Immunology	fMLP induced chemokine gene expression in HMC-1 cells pathway	2.96323e-05
hsa-mir-377	5.08498e-08	down	hsa04010	267	Signal Transduction	MAPK signaling pathway	3.02941e-05
hsa-mir-377	5.08498e-08	down	biocarta109	23	Apoptosis|Cell Signaling	Multiple antiapoptotic pathways from IGF-1R signaling lead to BAD phosphorylation pathway	3.4262e-05
hsa-mir-377	5.08498e-08	down	biocarta392	33	Cell Activation	Actions of Nitric Oxide in the Heart pathway	4.67201e-05
hsa-mir-380-3p	5.38793e-08	down	biocarta562	16	Cell Signaling	Ca++/ Calmodulin-dependent Protein Kinase Activation pathway	2.56924e-08
hsa-mir-380-3p	5.38793e-08	down	biocarta610	26	Cell Signaling|Expression	Regulation of PGC-1a pathway	3.65904e-08
hsa-mir-380-3p	5.38793e-08	down	hsa04020	179	Signal Transduction	Calcium signaling pathway	4.53998e-08
hsa-mir-380-3p	5.38793e-08	down	hsa04720	71	Nervous System	Long-term potentiation	9.95933e-08
hsa-mir-380-3p	5.38793e-08	down	hsa04080	256	Signaling Molecules and Interaction	Neuroactive ligand-receptor interaction	5.91714e-06
hsa-mir-380-3p	5.38793e-08	down	biocarta584	24	Cell Signaling	Nitric Oxide Signaling Pathway	6.59807e-06
hsa-mir-380-3p	5.38793e-08	down	biocarta568	21	Neuroscience	Endocytotic role of NDK, Phosphins and Dynamin pathway	9.29999e-06
hsa-mir-380-3p	5.38793e-08	down	biocarta200	17	Cell Signaling	Regulation of ck1/cdk5 by type 1 glutamate receptors pathway	1.44238e-05
hsa-mir-380-3p	5.38793e-08	down	biocarta445	10	Neuroscience	Gamma-aminobutyric Acid Receptor Life Cycle pathway	1.47227e-05
hsa-mir-380-3p	5.38793e-08	down	hsa05110	62	Infectious Diseases	Vibrio cholerae infection	1.91664e-05
hsa-mir-380-3p	5.38793e-08	down	hsa04070	77	Signal Transduction	Phosphatidylinositol signaling system	2.49659e-05
hsa-mir-380-3p	5.38793e-08	down	biocarta92	45	Cell Signaling	Bioactive Peptide Induced Signaling pathway	8.73677e-05
hsa-mir-133a	9.15162e-08	down	hsa04020	179	Signal Transduction	Calcium signaling pathway	2.36078e-08
hsa-mir-133a	9.15162e-08	down	biocarta584	24	Cell Signaling	Nitric Oxide Signaling Pathway	2.45296e-07
hsa-mir-133a	9.15162e-08	down	hsa04010	267	Signal Transduction	MAPK signaling pathway	1.11365e-06
hsa-mir-133a	9.15162e-08	down	hsa05120	69	Infectious Diseases	Epithelial cell signaling in Helicobacter pylori infection	1.64493e-06
hsa-mir-133a	9.15162e-08	down	biocarta610	26	Cell Signaling|Expression	Regulation of PGC-1a pathway	5.20674e-06
hsa-mir-133a	9.15162e-08	down	biocarta568	21	Neuroscience	Endocytotic role of NDK, Phosphins and Dynamin pathway	4.50105e-05
hsa-mir-133a	9.15162e-08	down	hsa04720	71	Nervous System	Long-term potentiation	7.81855e-05
hsa-mir-133a	9.15162e-08	down	biocarta562	16	Cell Signaling	Ca++/ Calmodulin-dependent Protein Kinase Activation pathway	9.87336e-05
hsa-mir-130a	3.8429e-07	up	biocarta584	24	Cell Signaling	Nitric Oxide Signaling Pathway	4.16369e-07
hsa-mir-130a	3.8429e-07	up	hsa04720	71	Nervous System	Long-term potentiation	4.21683e-07
hsa-mir-130a	3.8429e-07	up	biocarta568	21	Neuroscience	Endocytotic role of NDK, Phosphins and Dynamin pathway	7.32746e-06
hsa-mir-130a	3.8429e-07	up	biocarta610	26	Cell Signaling|Expression	Regulation of PGC-1a pathway	7.36698e-06
hsa-mir-130a	3.8429e-07	up	biocarta125	29	Apoptosis|Cell Signaling|Immunology	Neuropeptides VIP and PACAP inhibit the apoptosis of activated T cells pathway	3.38918e-05
hsa-mir-130a	3.8429e-07	up	biocarta562	16	Cell Signaling	Ca++/ Calmodulin-dependent Protein Kinase Activation pathway	4.87683e-05
hsa-mir-130a	3.8429e-07	up	biocarta208	36	Cell Signaling|Hematopoiesis	Angiotensin II mediated activation of JNK Pathway via Pyk2 dependent signaling pathway	9.92586e-05
hsa-mir-130a	3.8429e-07	up	hsa04020	179	Signal Transduction	Calcium signaling pathway	9.93922e-05
hsa-mir-320	3.92386e-07	up	hsa04020	179	Signal Transduction	Calcium signaling pathway	6.72121e-10
hsa-mir-320	3.92386e-07	up	biocarta562	16	Cell Signaling	Ca++/ Calmodulin-dependent Protein Kinase Activation pathway	9.0315e-10
hsa-mir-320	3.92386e-07	up	biocarta610	26	Cell Signaling|Expression	Regulation of PGC-1a pathway	1.63421e-09
hsa-mir-320	3.92386e-07	up	biocarta584	24	Cell Signaling	Nitric Oxide Signaling Pathway	1.42791e-08
hsa-mir-320	3.92386e-07	up	biocarta568	21	Neuroscience	Endocytotic role of NDK, Phosphins and Dynamin pathway	6.50888e-08
hsa-mir-320	3.92386e-07	up	hsa04720	71	Nervous System	Long-term potentiation	1.28314e-07
hsa-mir-320	3.92386e-07	up	biocarta202	37	Cell Signaling|CytokinesChemokines	Signaling Pathway from G-Protein Families pathway	4.68011e-07
hsa-mir-320	3.92386e-07	up	biocarta418	56	Cell Signaling|Expression	NFAT and Hypertrophy of the heart (Transcription in the broken heart) pathway	2.53866e-06
hsa-mir-320	3.92386e-07	up	biocarta208	36	Cell Signaling|Hematopoiesis	Angiotensin II mediated activation of JNK Pathway via Pyk2 dependent signaling pathway	2.73407e-06
hsa-mir-320	3.92386e-07	up	hsa04070	77	Signal Transduction	Phosphatidylinositol signaling system	2.942e-06
hsa-mir-320	3.92386e-07	up	biocarta92	45	Cell Signaling	Bioactive Peptide Induced Signaling pathway	4.87583e-06
hsa-mir-320	3.92386e-07	up	biocarta125	29	Apoptosis|Cell Signaling|Immunology	Neuropeptides VIP and PACAP inhibit the apoptosis of activated T cells pathway	1.48563e-05
hsa-mir-320	3.92386e-07	up	hsa04912	101	Endocrine System	GnRH signaling pathway	1.81546e-05
hsa-mir-320	3.92386e-07	up	biocarta211	31	Cell Signaling	Links between Pyk2 and Map Kinases pathway	2.14416e-05
hsa-mir-320	3.92386e-07	up	biocarta220	21	Cell Signaling|Developmental Biology	Effects of calcineurin in Keratinocyte Differentiation pathway	3.14831e-05
hsa-mir-320	3.92386e-07	up	biocarta194	39	Cell Signaling|CytokinesChemokines|Immunology	fMLP induced chemokine gene expression in HMC-1 cells pathway	3.74072e-05
hsa-mir-320	3.92386e-07	up	biocarta66	32	Cell Signaling|Developmental Biology	Control of skeletal myogenesis by HDAC & calcium/calmodulin-dependent kinase (CaMK) pathway	4.22118e-05
hsa-mir-320	3.92386e-07	up	hsa05120	69	Infectious Diseases	Epithelial cell signaling in Helicobacter pylori infection	4.35151e-05
hsa-mir-320	3.92386e-07	up	hsa04010	267	Signal Transduction	MAPK signaling pathway	5.20355e-05
hsa-mir-320	3.92386e-07	up	biocarta108	41	Cell Signaling|Immunology	Fc Epsilon Receptor I Signaling in Mast Cells pathway	6.45352e-05
hsa-mir-320	3.92386e-07	up	biocarta683	19	Cell Cycle Regulation	Stathmin and breast cancer resistance to antimicrotubule agents pathway	7.81872e-05
hsa-mir-92b	4.07826e-07	up	hsa04020	179	Signal Transduction	Calcium signaling pathway	2.15911e-09
hsa-mir-92b	4.07826e-07	up	biocarta584	24	Cell Signaling	Nitric Oxide Signaling Pathway	1.04924e-05
hsa-mir-92b	4.07826e-07	up	hsa04070	77	Signal Transduction	Phosphatidylinositol signaling system	1.15484e-05
hsa-mir-92b	4.07826e-07	up	hsa05120	69	Infectious Diseases	Epithelial cell signaling in Helicobacter pylori infection	2.795e-05
hsa-mir-92b	4.07826e-07	up	hsa04720	71	Nervous System	Long-term potentiation	5.4857e-05
hsa-mir-130b	5.21641e-07	up	hsa04110	119	Cell Growth and Death	Cell cycle	7.29339e-13
hsa-mir-130b	5.21641e-07	up	hsa03030	36	Replication and Repair	DNA replication	2.56082e-11
hsa-mir-130b	5.21641e-07	up	biocarta88	24	Cell Cycle Regulation	Cell Cycle: G2/M Checkpoint pathway	3.90979e-06
hsa-mir-130b	5.21641e-07	up	biocarta663	18	Cell Cycle Regulation	CDK Regulation of DNA Replication pathway	8.6375e-06
hsa-mir-130b	5.21641e-07	up	hsa03410	36	Replication and Repair	Base excision repair	8.69603e-06
hsa-mir-130b	5.21641e-07	up	hsa00240	91	Nucleotide Metabolism	Pyrimidine metabolism	2.16299e-05
hsa-mir-130b	5.21641e-07	up	hsa03430	23	Replication and Repair	Mismatch repair	3.55923e-05
hsa-mir-130b	5.21641e-07	up	biocarta134	13	Apoptosis|Cell Cycle Regulation|Expression	RB Tumor Suppressor/Checkpoint Signaling in response to DNA damage pathway	4.28194e-05
hsa-mir-130b	5.21641e-07	up	biocarta65	9	Cell Cycle Regulation	cdc25 and chk1 Regulatory Pathway in response to DNA damage pathway	4.32166e-05
hsa-mir-130b	5.21641e-07	up	biocarta562	16	Cell Signaling	Ca++/ Calmodulin-dependent Protein Kinase Activation pathway	4.67418e-05
hsa-mir-487b	6.20313e-07	down	hsa04720	71	Nervous System	Long-term potentiation	1.47071e-09
hsa-mir-487b	6.20313e-07	down	biocarta584	24	Cell Signaling	Nitric Oxide Signaling Pathway	2.62085e-09
hsa-mir-487b	6.20313e-07	down	hsa04020	179	Signal Transduction	Calcium signaling pathway	1.86302e-08
hsa-mir-487b	6.20313e-07	down	biocarta568	21	Neuroscience	Endocytotic role of NDK, Phosphins and Dynamin pathway	3.66448e-07
hsa-mir-487b	6.20313e-07	down	biocarta562	16	Cell Signaling	Ca++/ Calmodulin-dependent Protein Kinase Activation pathway	4.04602e-07
hsa-mir-487b	6.20313e-07	down	biocarta92	45	Cell Signaling	Bioactive Peptide Induced Signaling pathway	8.95763e-07
hsa-mir-487b	6.20313e-07	down	biocarta610	26	Cell Signaling|Expression	Regulation of PGC-1a pathway	1.12849e-06
hsa-mir-487b	6.20313e-07	down	biocarta208	36	Cell Signaling|Hematopoiesis	Angiotensin II mediated activation of JNK Pathway via Pyk2 dependent signaling pathway	4.99351e-06
hsa-mir-487b	6.20313e-07	down	biocarta211	31	Cell Signaling	Links between Pyk2 and Map Kinases pathway	5.82596e-06
hsa-mir-487b	6.20313e-07	down	biocarta202	37	Cell Signaling|CytokinesChemokines	Signaling Pathway from G-Protein Families pathway	6.81998e-06
hsa-mir-487b	6.20313e-07	down	hsa04070	77	Signal Transduction	Phosphatidylinositol signaling system	1.03123e-05
hsa-mir-487b	6.20313e-07	down	biocarta200	17	Cell Signaling	Regulation of ck1/cdk5 by type 1 glutamate receptors pathway	1.10265e-05
hsa-mir-487b	6.20313e-07	down	biocarta418	56	Cell Signaling|Expression	NFAT and Hypertrophy of the heart (Transcription in the broken heart) pathway	1.47347e-05
hsa-mir-487b	6.20313e-07	down	hsa05110	62	Infectious Diseases	Vibrio cholerae infection	2.24212e-05
hsa-mir-487b	6.20313e-07	down	hsa05120	69	Infectious Diseases	Epithelial cell signaling in Helicobacter pylori infection	3.51992e-05
hsa-mir-487b	6.20313e-07	down	biocarta153	27	Cell Signaling|Expression|Neuroscience	Transcription factor CREB and its extracellular signals pathway	3.78779e-05
hsa-mir-487b	6.20313e-07	down	hsa04540	96	Cell Communication	Gap junction	6.73203e-05
hsa-mir-106a	1.38462e-06	up	hsa04110	119	Cell Growth and Death	Cell cycle	7.72998e-12
hsa-mir-106a	1.38462e-06	up	hsa03030	36	Replication and Repair	DNA replication	2.14876e-11
hsa-mir-106a	1.38462e-06	up	hsa00240	91	Nucleotide Metabolism	Pyrimidine metabolism	1.24177e-07
hsa-mir-106a	1.38462e-06	up	hsa03410	36	Replication and Repair	Base excision repair	8.59862e-06
hsa-mir-106a	1.38462e-06	up	hsa03010	93	Translation	Ribosome	1.96736e-05
hsa-mir-106a	1.38462e-06	up	hsa03430	23	Replication and Repair	Mismatch repair	5.64625e-05
hsa-mir-17-5p	2.03222e-06	up	hsa04110	119	Cell Growth and Death	Cell cycle	3.03334e-14
hsa-mir-17-5p	2.03222e-06	up	hsa03030	36	Replication and Repair	DNA replication	9.2851e-13
hsa-mir-17-5p	2.03222e-06	up	hsa00240	91	Nucleotide Metabolism	Pyrimidine metabolism	9.76637e-07
hsa-mir-17-5p	2.03222e-06	up	biocarta663	18	Cell Cycle Regulation	CDK Regulation of DNA Replication pathway	1.62288e-06
hsa-mir-17-5p	2.03222e-06	up	hsa03010	93	Translation	Ribosome	3.4804e-06
hsa-mir-17-5p	2.03222e-06	up	hsa03410	36	Replication and Repair	Base excision repair	6.12654e-06
hsa-mir-17-5p	2.03222e-06	up	biocarta88	24	Cell Cycle Regulation	Cell Cycle: G2/M Checkpoint pathway	2.66523e-05
hsa-mir-17-5p	2.03222e-06	up	hsa03430	23	Replication and Repair	Mismatch repair	4.33395e-05
hsa-mir-487a	3.41978e-06	down	biocarta584	24	Cell Signaling	Nitric Oxide Signaling Pathway	4.90369e-08
hsa-mir-487a	3.41978e-06	down	hsa04720	71	Nervous System	Long-term potentiation	7.45262e-08
hsa-mir-487a	3.41978e-06	down	hsa04020	179	Signal Transduction	Calcium signaling pathway	8.35344e-08
hsa-mir-487a	3.41978e-06	down	hsa04070	77	Signal Transduction	Phosphatidylinositol signaling system	3.62968e-07
hsa-mir-487a	3.41978e-06	down	biocarta568	21	Neuroscience	Endocytotic role of NDK, Phosphins and Dynamin pathway	3.79226e-07
hsa-mir-487a	3.41978e-06	down	biocarta562	16	Cell Signaling	Ca++/ Calmodulin-dependent Protein Kinase Activation pathway	4.17099e-07
hsa-mir-487a	3.41978e-06	down	biocarta610	26	Cell Signaling|Expression	Regulation of PGC-1a pathway	1.17154e-06
hsa-mir-487a	3.41978e-06	down	hsa05120	69	Infectious Diseases	Epithelial cell signaling in Helicobacter pylori infection	1.36208e-06
hsa-mir-487a	3.41978e-06	down	biocarta153	27	Cell Signaling|Expression|Neuroscience	Transcription factor CREB and its extracellular signals pathway	4.15042e-06
hsa-mir-487a	3.41978e-06	down	biocarta208	36	Cell Signaling|Hematopoiesis	Angiotensin II mediated activation of JNK Pathway via Pyk2 dependent signaling pathway	5.19687e-06
hsa-mir-487a	3.41978e-06	down	biocarta211	31	Cell Signaling	Links between Pyk2 and Map Kinases pathway	6.04269e-06
hsa-mir-487a	3.41978e-06	down	biocarta92	45	Cell Signaling	Bioactive Peptide Induced Signaling pathway	6.98621e-06
hsa-mir-487a	3.41978e-06	down	hsa04912	101	Endocrine System	GnRH signaling pathway	8.86233e-06
hsa-mir-487a	3.41978e-06	down	hsa05110	62	Infectious Diseases	Vibrio cholerae infection	2.34441e-05
hsa-mir-487a	3.41978e-06	down	hsa00562	49	Carbohydrate Metabolism	Inositol phosphate metabolism	4.59648e-05
hsa-mir-487a	3.41978e-06	down	biocarta202	37	Cell Signaling|CytokinesChemokines	Signaling Pathway from G-Protein Families pathway	5.28675e-05
hsa-mir-487a	3.41978e-06	down	biocarta418	56	Cell Signaling|Expression	NFAT and Hypertrophy of the heart (Transcription in the broken heart) pathway	8.33308e-05
hsa-mir-20a	4.22699e-06	up	hsa03030	36	Replication and Repair	DNA replication	7.44646e-12
hsa-mir-20a	4.22699e-06	up	hsa04110	119	Cell Growth and Death	Cell cycle	2.13661e-11
hsa-mir-20a	4.22699e-06	up	hsa00240	91	Nucleotide Metabolism	Pyrimidine metabolism	2.18246e-06
hsa-mir-20a	4.22699e-06	up	biocarta643	10	Cell Cycle Regulation	Role of Ran in mitotic spindle regulation pathway	4.87159e-06
hsa-mir-20a	4.22699e-06	up	hsa03410	36	Replication and Repair	Base excision repair	5.11846e-06
hsa-mir-20a	4.22699e-06	up	biocarta663	18	Cell Cycle Regulation	CDK Regulation of DNA Replication pathway	2.96347e-05
hsa-mir-20a	4.22699e-06	up	biocarta88	24	Cell Cycle Regulation	Cell Cycle: G2/M Checkpoint pathway	3.26187e-05
hsa-let-7i	4.37291e-06	up	hsa04020	179	Signal Transduction	Calcium signaling pathway	1.47581e-08
hsa-let-7i	4.37291e-06	up	hsa05120	69	Infectious Diseases	Epithelial cell signaling in Helicobacter pylori infection	3.8286e-06
hsa-let-7i	4.37291e-06	up	hsa04720	71	Nervous System	Long-term potentiation	7.55041e-06
hsa-let-7i	4.37291e-06	up	biocarta584	24	Cell Signaling	Nitric Oxide Signaling Pathway	1.10502e-05
hsa-let-7i	4.37291e-06	up	biocarta200	17	Cell Signaling	Regulation of ck1/cdk5 by type 1 glutamate receptors pathway	9.45738e-05
hsa-mir-30a-5p	4.45244e-06	up	hsa04110	119	Cell Growth and Death	Cell cycle	1.62747e-05
hsa-mir-30a-5p	4.45244e-06	up	hsa05120	69	Infectious Diseases	Epithelial cell signaling in Helicobacter pylori infection	2.00483e-05
hsa-mir-30a-5p	4.45244e-06	up	hsa04540	96	Cell Communication	Gap junction	2.25986e-05
hsa-mir-30a-5p	4.45244e-06	up	hsa04020	179	Signal Transduction	Calcium signaling pathway	2.96831e-05
hsa-mir-485-3p	4.9173e-06	down	hsa04020	179	Signal Transduction	Calcium signaling pathway	4.13592e-12
hsa-mir-485-3p	4.9173e-06	down	biocarta610	26	Cell Signaling|Expression	Regulation of PGC-1a pathway	5.50499e-09
hsa-mir-485-3p	4.9173e-06	down	hsa04720	71	Nervous System	Long-term potentiation	8.09769e-09
hsa-mir-485-3p	4.9173e-06	down	biocarta562	16	Cell Signaling	Ca++/ Calmodulin-dependent Protein Kinase Activation pathway	5.85306e-08
hsa-mir-485-3p	4.9173e-06	down	biocarta584	24	Cell Signaling	Nitric Oxide Signaling Pathway	6.2868e-08
hsa-mir-485-3p	4.9173e-06	down	biocarta568	21	Neuroscience	Endocytotic role of NDK, Phosphins and Dynamin pathway	9.88779e-07
hsa-mir-485-3p	4.9173e-06	down	hsa04070	77	Signal Transduction	Phosphatidylinositol signaling system	2.348e-06
hsa-mir-485-3p	4.9173e-06	down	biocarta153	27	Cell Signaling|Expression|Neuroscience	Transcription factor CREB and its extracellular signals pathway	4.82728e-06
hsa-mir-485-3p	4.9173e-06	down	biocarta66	32	Cell Signaling|Developmental Biology	Control of skeletal myogenesis by HDAC & calcium/calmodulin-dependent kinase (CaMK) pathway	1.2447e-05
hsa-mir-485-3p	4.9173e-06	down	biocarta200	17	Cell Signaling	Regulation of ck1/cdk5 by type 1 glutamate receptors pathway	2.83781e-05
hsa-mir-485-3p	4.9173e-06	down	biocarta418	56	Cell Signaling|Expression	NFAT and Hypertrophy of the heart (Transcription in the broken heart) pathway	3.76397e-05
hsa-mir-485-3p	4.9173e-06	down	biocarta202	37	Cell Signaling|CytokinesChemokines	Signaling Pathway from G-Protein Families pathway	4.64224e-05
hsa-mir-485-3p	4.9173e-06	down	biocarta125	29	Apoptosis|Cell Signaling|Immunology	Neuropeptides VIP and PACAP inhibit the apoptosis of activated T cells pathway	5.16508e-05
hsa-mir-485-3p	4.9173e-06	down	hsa04912	101	Endocrine System	GnRH signaling pathway	9.84201e-05
hsa-mir-142-3p	1.0521e-05	up	hsa05332	42	Immune Disorders	Graft-versus-host disease	9.16911e-07
hsa-mir-142-3p	1.0521e-05	up	hsa04620	103	Immune System	Toll-like receptor signaling pathway	1.06389e-06
hsa-mir-142-3p	1.0521e-05	up	hsa05330	38	Immune Disorders	Allograft rejection	1.76414e-06
hsa-mir-142-3p	1.0521e-05	up	hsa04612	88	Immune System	Antigen processing and presentation	2.62436e-06
hsa-mir-142-3p	1.0521e-05	up	hsa04940	44	Metabolic Disorders	Type I diabetes mellitus	1.03911e-05
hsa-mir-142-3p	1.0521e-05	up	hsa04662	65	Immune System	B cell receptor signaling pathway	1.08713e-05
hsa-mir-142-3p	1.0521e-05	up	biocarta163	15	Immunology	CTL mediated immune response against target cells pathway	4.09429e-05
hsa-mir-142-3p	1.0521e-05	up	hsa04650	135	Immune System	Natural killer cell mediated cytotoxicity	4.73514e-05
hsa-mir-142-3p	1.0521e-05	up	hsa04720	71	Nervous System	Long-term potentiation	8.28985e-05
hsa-mir-629	1.35614e-05	up	hsa04070	77	Signal Transduction	Phosphatidylinositol signaling system	7.52685e-09
hsa-mir-629	1.35614e-05	up	biocarta584	24	Cell Signaling	Nitric Oxide Signaling Pathway	8.73685e-09
hsa-mir-629	1.35614e-05	up	biocarta568	21	Neuroscience	Endocytotic role of NDK, Phosphins and Dynamin pathway	4.33343e-08
hsa-mir-629	1.35614e-05	up	hsa00562	49	Carbohydrate Metabolism	Inositol phosphate metabolism	4.85229e-08
hsa-mir-629	1.35614e-05	up	hsa04020	179	Signal Transduction	Calcium signaling pathway	5.89802e-08
hsa-mir-629	1.35614e-05	up	hsa04720	71	Nervous System	Long-term potentiation	6.25993e-08
hsa-mir-629	1.35614e-05	up	biocarta610	26	Cell Signaling|Expression	Regulation of PGC-1a pathway	2.92268e-06
hsa-mir-629	1.35614e-05	up	biocarta202	37	Cell Signaling|CytokinesChemokines	Signaling Pathway from G-Protein Families pathway	1.86339e-05
hsa-mir-629	1.35614e-05	up	biocarta562	16	Cell Signaling	Ca++/ Calmodulin-dependent Protein Kinase Activation pathway	1.92708e-05
hsa-mir-629	1.35614e-05	up	biocarta200	17	Cell Signaling	Regulation of ck1/cdk5 by type 1 glutamate receptors pathway	2.3235e-05
hsa-mir-629	1.35614e-05	up	hsa05110	62	Infectious Diseases	Vibrio cholerae infection	6.89887e-05
hsa-mir-629	1.35614e-05	up	biocarta125	29	Apoptosis|Cell Signaling|Immunology	Neuropeptides VIP and PACAP inhibit the apoptosis of activated T cells pathway	8.52862e-05
hsa-mir-629	1.35614e-05	up	biocarta153	27	Cell Signaling|Expression|Neuroscience	Transcription factor CREB and its extracellular signals pathway	8.52862e-05
hsa-mir-331	1.44354e-05	down	biocarta610	26	Cell Signaling|Expression	Regulation of PGC-1a pathway	8.1163e-06
hsa-mir-331	1.44354e-05	down	biocarta562	16	Cell Signaling	Ca++/ Calmodulin-dependent Protein Kinase Activation pathway	1.51464e-05
hsa-mir-331	1.44354e-05	down	biocarta584	24	Cell Signaling	Nitric Oxide Signaling Pathway	3.26122e-05
hsa-mir-331	1.44354e-05	down	biocarta568	21	Neuroscience	Endocytotic role of NDK, Phosphins and Dynamin pathway	4.24357e-05
hsa-mir-331	1.44354e-05	down	hsa00251	31	Amino Acid Metabolism	Glutamate metabolism	4.36942e-05
hsa-mir-331	1.44354e-05	down	hsa04720	71	Nervous System	Long-term potentiation	5.71895e-05
hsa-mir-331	1.44354e-05	down	biocarta200	17	Cell Signaling	Regulation of ck1/cdk5 by type 1 glutamate receptors pathway	8.50963e-05
hsa-mir-33	1.67835e-05	down	biocarta584	24	Cell Signaling	Nitric Oxide Signaling Pathway	1.85832e-06
hsa-mir-33	1.67835e-05	down	hsa04070	77	Signal Transduction	Phosphatidylinositol signaling system	2.13256e-05
hsa-mir-33	1.67835e-05	down	biocarta610	26	Cell Signaling|Expression	Regulation of PGC-1a pathway	2.97923e-05
hsa-mir-33	1.67835e-05	down	hsa04650	135	Immune System	Natural killer cell mediated cytotoxicity	3.12421e-05
hsa-mir-33	1.67835e-05	down	hsa04810	217	Cell Motility	Regulation of actin cytoskeleton	6.09362e-05
hsa-mir-33	1.67835e-05	down	hsa04940	44	Metabolic Disorders	Type I diabetes mellitus	7.9024e-05
hsa-mir-33	1.67835e-05	down	biocarta108	41	Cell Signaling|Immunology	Fc Epsilon Receptor I Signaling in Mast Cells pathway	8.74018e-05
hsa-mir-33	1.67835e-05	down	hsa04612	88	Immune System	Antigen processing and presentation	8.86045e-05
hsa-mir-33	1.67835e-05	down	hsa04720	71	Nervous System	Long-term potentiation	8.86045e-05
hsa-mir-33	1.67835e-05	down	hsa05330	38	Immune Disorders	Allograft rejection	9.49874e-05
hsa-mir-196b	3.60322e-05	up	hsa04020	179	Signal Transduction	Calcium signaling pathway	4.69839e-07
hsa-mir-196b	3.60322e-05	up	hsa04080	256	Signaling Molecules and Interaction	Neuroactive ligand-receptor interaction	1.87391e-06
hsa-mir-196b	3.60322e-05	up	biocarta562	16	Cell Signaling	Ca++/ Calmodulin-dependent Protein Kinase Activation pathway	4.98717e-05
hsa-mir-196b	3.60322e-05	up	biocarta584	24	Cell Signaling	Nitric Oxide Signaling Pathway	5.20779e-05
hsa-mir-196b	3.60322e-05	up	biocarta610	26	Cell Signaling|Expression	Regulation of PGC-1a pathway	6.63085e-05
hsa-mir-211	3.91747e-05	down	biocarta501	5	Neuroscience	Blockade of Neurotransmitter Relase by Botulinum Toxin pathway	9.78175e-05
hsa-mir-17-3p	4.73001e-05	up	hsa04110	119	Cell Growth and Death	Cell cycle	5.55509e-19
hsa-mir-17-3p	4.73001e-05	up	hsa03030	36	Replication and Repair	DNA replication	5.70333e-14
hsa-mir-17-3p	4.73001e-05	up	hsa03410	36	Replication and Repair	Base excision repair	3.61225e-08
hsa-mir-17-3p	4.73001e-05	up	biocarta663	18	Cell Cycle Regulation	CDK Regulation of DNA Replication pathway	6.4867e-08
hsa-mir-17-3p	4.73001e-05	up	biocarta520	21	Cell Cycle Regulation|Cell Signaling	Role of BRCA1, BRCA2 and ATR in Cancer Susceptibility pathway	1.57267e-07
hsa-mir-17-3p	4.73001e-05	up	biocarta88	24	Cell Cycle Regulation	Cell Cycle: G2/M Checkpoint pathway	5.72388e-07
hsa-mir-17-3p	4.73001e-05	up	hsa00240	91	Nucleotide Metabolism	Pyrimidine metabolism	7.34052e-06
hsa-mir-17-3p	4.73001e-05	up	biocarta643	10	Cell Cycle Regulation	Role of Ran in mitotic spindle regulation pathway	9.23551e-06
hsa-mir-17-3p	4.73001e-05	up	hsa03430	23	Replication and Repair	Mismatch repair	1.21549e-05
hsa-mir-17-3p	4.73001e-05	up	biocarta721	6	Developmental Biology	BRCA1-dependent Ub-ligase activity pathway	2.30822e-05
hsa-mir-17-3p	4.73001e-05	up	biocarta134	13	Apoptosis|Cell Cycle Regulation|Expression	RB Tumor Suppressor/Checkpoint Signaling in response to DNA damage pathway	2.77715e-05
hsa-mir-17-3p	4.73001e-05	up	hsa03440	28	Replication and Repair	Homologous recombination	5.4935e-05
hsa-mir-492	5.92187e-05	up	biocarta568	21	Neuroscience	Endocytotic role of NDK, Phosphins and Dynamin pathway	5.32328e-05
hsa-mir-492	5.92187e-05	up	biocarta610	26	Cell Signaling|Expression	Regulation of PGC-1a pathway	6.82789e-05
hsa-mir-492	5.92187e-05	up	biocarta200	17	Cell Signaling	Regulation of ck1/cdk5 by type 1 glutamate receptors pathway	8.16045e-05
hsa-mir-492	5.92187e-05	up	hsa04070	77	Signal Transduction	Phosphatidylinositol signaling system	8.94569e-05
hsa-mir-590	6.13865e-05	up	biocarta211	31	Cell Signaling	Links between Pyk2 and Map Kinases pathway	9.7817e-06
hsa-mir-590	6.13865e-05	up	biocarta584	24	Cell Signaling	Nitric Oxide Signaling Pathway	3.02499e-05
hsa-mir-590	6.13865e-05	up	hsa04720	71	Nervous System	Long-term potentiation	3.35546e-05
hsa-mir-590	6.13865e-05	up	biocarta208	36	Cell Signaling|Hematopoiesis	Angiotensin II mediated activation of JNK Pathway via Pyk2 dependent signaling pathway	4.281e-05
hsa-mir-590	6.13865e-05	up	biocarta202	37	Cell Signaling|CytokinesChemokines	Signaling Pathway from G-Protein Families pathway	5.29401e-05
hsa-mir-590	6.13865e-05	up	biocarta568	21	Neuroscience	Endocytotic role of NDK, Phosphins and Dynamin pathway	6.38005e-05
hsa-mir-590	6.13865e-05	up	biocarta108	41	Cell Signaling|Immunology	Fc Epsilon Receptor I Signaling in Mast Cells pathway	9.56817e-05
hsa-mir-18a	7.00709e-05	up	hsa03030	36	Replication and Repair	DNA replication	2.80191e-16
hsa-mir-18a	7.00709e-05	up	hsa04110	119	Cell Growth and Death	Cell cycle	2.28215e-15
hsa-mir-18a	7.00709e-05	up	hsa03010	93	Translation	Ribosome	8.42483e-11
hsa-mir-18a	7.00709e-05	up	hsa03410	36	Replication and Repair	Base excision repair	4.57039e-10
hsa-mir-18a	7.00709e-05	up	hsa00240	91	Nucleotide Metabolism	Pyrimidine metabolism	3.1088e-08
hsa-mir-18a	7.00709e-05	up	hsa03420	43	Replication and Repair	Nucleotide excision repair	9.95908e-07
hsa-mir-18a	7.00709e-05	up	biocarta663	18	Cell Cycle Regulation	CDK Regulation of DNA Replication pathway	4.15885e-06
hsa-mir-18a	7.00709e-05	up	hsa03430	23	Replication and Repair	Mismatch repair	7.67007e-06
hsa-mir-18a	7.00709e-05	up	biocarta643	10	Cell Cycle Regulation	Role of Ran in mitotic spindle regulation pathway	2.64552e-05
hsa-mir-18a	7.00709e-05	up	biocarta520	21	Cell Cycle Regulation|Cell Signaling	Role of BRCA1, BRCA2 and ATR in Cancer Susceptibility pathway	6.85505e-05
hsa-mir-18a	7.00709e-05	up	hsa03450	14	Replication and Repair	Non-homologous end-joining	8.76661e-05
hsa-mir-422a	7.5098e-05	up	hsa04070	77	Signal Transduction	Phosphatidylinositol signaling system	3.41365e-06
hsa-mir-422a	7.5098e-05	up	biocarta562	16	Cell Signaling	Ca++/ Calmodulin-dependent Protein Kinase Activation pathway	2.68673e-05
hsa-mir-422a	7.5098e-05	up	biocarta610	26	Cell Signaling|Expression	Regulation of PGC-1a pathway	4.51616e-05
hsa-mir-422a	7.5098e-05	up	hsa05120	69	Infectious Diseases	Epithelial cell signaling in Helicobacter pylori infection	4.93268e-05
hsa-mir-409-3p	9.36267e-05	down	hsa04070	77	Signal Transduction	Phosphatidylinositol signaling system	2.67598e-06
hsa-mir-409-3p	9.36267e-05	down	biocarta211	31	Cell Signaling	Links between Pyk2 and Map Kinases pathway	9.61676e-05
